# Supplementary material for: Impact of early events and lifestyle on the gut microbiota and metabolic phenotypes in young school-age children
Source: Microbiome. 2019 Jan 4;7:2. doi: 10.1186/s40168-018-0608-z (PMC6320620; doi:10.1186/s40168-018-0608-z)
Supplement: Supplementary file 1 — Table S1. Summary of phenotypic information of Dutch children at 6–9 years of age. Table S2. Sequencing statistics for fecal samples of Dutch children. Table S3. Summary of phenotypic and sequencing information of Dutch adults. Table S4. List of genera that differ significantly in abundance between Dutch children and adults. Table S5. List of species that differ significantly in abundance between Dutch children and adults. Table S6. Dirichlet multinomial mixtures (DMM)-based enterotypes in Dutch children. Table S7. List of genera that differ significantly in abundance between enterotypes. Table S8. List of species that differ significantly in abundance between enterotypes. Table S9. Number of genes annotated at the genus level in enterotypes. Table S10. Differential enrichment of KEGG modules between enterotypes. Table S11. Differences in host phenotypic parameters between enterotypes. Table S12. Generalized linear analysis for the association between pre-school dietary factors and school-age blood metabolic parameters. Table S13. Taxa distributions of genes involved in butyrate and succinate production. Table S14. List of genes involved in butyrate, propionate and succinate production. (XLSX 241 kb) [file 40168_2018_608_MOESM1_ESM.xlsx]

## Sheet: Index
Table S1	Summary of phenotypic information of Dutch children at 6-9 years of age
Table S2	Sequencing statistics for fecal samples of Dutch children
Table S3	Summary of phenotypic and sequencing information of Dutch adults
Table S4	List of genera that differ significantly in abundance between Dutch children and adults
Table S5	List of species that differ significantly in abundance between Dutch children and adults
Table S6	Dirichlet multinomial mixtures (DMM)-based enterotypes in Dutch children
Table S7	List of genera that differ significantly in abundance between enterotypes
Table S8	List of species that differ significantly in abundance between enterotypes
Table S9	Number of genes annotated at the genus level in enterotypes
Table S10	Differential enrichment of KEGG modules between enterotypes
Table S11	Differences in host phenotypic parameters between enterotypes
Table S12	Generalized linear analysis for the association between pre-school dietary factors and school-age blood metabolic parameters
Table S13	Taxa distributions of genes involved in butyrate and succinate production
Table S14	List of genes involved in butyrate, propionate and succinate production

## Sheet: ST1
Table S1 Summary of phenotypic information of Dutch children at 6-9 years of age
Category	Variables	Label/identifier for variables	Sample number	Distribution in children
Early events	Gender (Male vs. Female)		281	139 / 142
Early events	Mode of Delivery (Vaginal vs. C-section)		279	252 / 27
Early events	Number of order siblings (0 vs. 1 vs. 2)	Number of order siblings, 0 = no older siblings, 1 = 1 older sibling, 2 = 2 or more older siblings	280	102 /128 /50
Early events	Antibiotic use in 1st year (0 vs. 1 vs. 2)	Antibiotic use in 1st year, 0 = no antibiotics used in 1st year of life, 1 = at least 1 antibiotic course used in 1st year of life, 2 = two or more courses of antibiotics used in 1st year of life	275	185 /66 / 24
Early events	Educational level of mother at child birth (0 vs. 1 vs. 2)	Educational level of mother at child birth, 0 Primary school or less，1 Secondary school，2 University degree or higher	275	11/113/151
	Variables (Continuous)		Sample number	Mean±sd in children
Early events	Birthweight	gram	281	3582.59±458.11
Early events	Breastfeeding duration	month	280	5.99±4.31
Early events	Gestational weeks	week (Gestational age based on last menstrual period)	277	39.95±1.16
Early events	Maternal BMI	Kg/m²	280	23.42±3.41
Early events	Weight gain in pregnancy	Kg	269	13.63±4.65
Lifestyle	Physical activity	hour (total child's physical activity in hours per week) (FFQ at 4-5 years)	265	9.69±4.56
Lifestyle	Total milk products	gram (total milk products consumption per day) (FFQ at 4-5 years)	268	401.05±216.09
Lifestyle	Plant based protein	energy (%) from total plant based protein per day (FFQ at 4-5 years)	268	5.71±1.48
Lifestyle	Animal based protein	energy (%) from total animal based protein per day (FFQ at 4-5 years)	268	8.77±2.41
Lifestyle	Kilojoules	Kilojoules (kj) (FFQ at 4-5 years)	268	6224.64±1225.62
Lifestyle	Total carbohydrates	energy (%) from total carbohydrates per day (FFQ at 4-5 years)	268	56.11±4.74
Lifestyle	Dietary fibre	g/MJ ( total dietary fibre consumption per day) (FFQ at 4-5 years)	268	2.54±0.53
Lifestyle	Total fat	energy (%) from total fat (FFQ at 4-5 years)	268	29.39±4.02
Anthropometric factors	BMI z-score at 4-5 years	(FFQ at 4-5 years)	253	-0.28±1.01
Blood parameters (biochemical indices)	Adiponectin	Plasma concentration in ng/ml	222	13022.41±4557.32
Blood parameters (biochemical indices)	Free fatty acid (FFA)	Plasma concentration in micromol/L	222	360.07±263
Blood parameters (biochemical indices)	High density Lipoprotein (HDL)	Serum concentration in millimol/L	215	1.54±0.37
Blood parameters (biochemical indices)	Triglyceride (TG)	Serum concentration in millimol/L	215	1.14±0.58
Blood parameters (biochemical indices)	Cholesterol	Serum concentration in millimol/L	215	4.03±0.62
Blood parameters (biochemical indices)	Glucose	Plasma concentration in millimol/L	222	5.55±0.98
Blood parameters (biochemical indices)	Insulin	Plasma concentration in µU/mL	216	170.44±118.04
Blood parameters (biochemical indices)	high-sensitivity C-reactive protein (hsCRP)	Serum concentration in mg/L	273	0.96±3.2
Blood parameters (biochemical indices)	Leptin	Plasma concentration in ng/mL	222	3.46±2.64
Blood parameters (amino acids)	Total aromatic amino acids (AAA)	Total plasma concentration of the aromatic amino acids (phenylalanine, tyrosine, tryptofaan) in micromol/L	163	211.09±70.5
Blood parameters (amino acids)	Tryptophan	Plasma concentration in micromol/L	163	61.48±21.69
Blood parameters (amino acids)	Tyrosine	Plasma concentration in micromol/L	163	81.69±32.02
Blood parameters (amino acids)	Phenylalanine	Plasma concentration in micromol/L	163	67.93±21.56
Blood parameters (amino acids)	Total branched-chain amino acid (BCAA)	Total plasma concentration of the branched-chain amino acids (leucine, isoleucine, valine)	163	434.43±158.19
Blood parameters (amino acids)	Isoleucine	Plasma concentration in micromol/L	163	68.39±27.42
Blood parameters (amino acids)	Leucine	Plasma concentration in micromol/L	163	130.36±53.17
Blood parameters (amino acids)	Valine	Plasma concentration in micromol/L	163	235.68±80
Blood parameters (amino acids)	Glutamine	Plasma concentration in micromol/L	163	574.82±149.88
Blood parameters (amino acids)	Glutamate	Plasma concentration in micromol/L	163	44.73±23.71
Blood parameters (amino acids)	Glycine	Plasma concentration in micromol/L	163	296.71±134.05
Blood parameters (amino acids)	Lysine	Plasma concentration in micromol/L	163	153.33±59.17
Blood parameters (amino acids)	Serine	Plasma concentration in micromol/L	163	125.91±55.64
Blood parameters (amino acids)	Taurine	Plasma concentration in micromol/L	163	48.02±21.83
Anthropometric factors	Age at home visit	Years (Age at which faecal sample was collected from child)	281	7.25±0.62
Anthropometric factors	BMI z-score at home visit	BMI z-score at which faecal sample was collected from child	281	-0.2±0.87
Anthropometric factors	Waist at home visit	Average waist circumference of 2 measurements in cm	275	54.96±4.13

## Sheet: ST2
Table S2 Sequencing statistics for fecal samples of Dutch children. 1.4 TB of Illumina sequencing reads led to 1.28 TB of high-quality non-human reads. Percentage of reads mapped to integrated non-redundant gene catalog (9.9M) is also shown.
Sample ID	Raw Reads	Raw Bases (Gb)	Low Quality Bases (Mb)	Low Quality Bases (%)	Human reads (%)	Clean Bases(Gb)	Clean Base Count (%)	Reads AlignRate % [IGC, identity 95%]
D252	28032252	5.60645	628.475	11.2098	0.00853034	4.97759	88.7832	80.1315
D75	26015246	5.20305	373.799	7.18424	0.00543018	4.82901	92.8112	77.9834
D104	23982262	4.79645	435.056	9.07037	0.00881176	4.36106	90.9227	79.6651
D160	25032340	5.00647	398.899	7.96767	0.00473101	4.60739	92.0287	80.698
D281	23587089	4.71742	398.607	8.44969	0.0087667	4.31849	91.5435	79.9914
D56	23983413	4.79668	399.453	8.3277	0.00327673	4.39712	91.67	81.1102
D248	19857485	3.9715	457.097	11.5094	0.00872058	3.51415	88.4842	78.5603
D259	21503019	4.3006	377.057	8.76754	0.00823121	3.92328	91.2263	81.7116
D181	19806762	3.96135	369.91	9.33798	0.00368663	3.59133	90.6593	81.5445
D172	20682099	4.13642	330.587	7.9921	0.0156818	3.80529	91.9949	76.4248
D17	20217991	4.0436	246.578	6.09798	0.00237607	3.79695	93.9003	83.0045
D276	21850900	4.37018	411.717	9.42105	0.00540681	3.95828	90.5748	76.7068
D48	22326819	4.46536	392.605	8.79223	0.0141332	4.07224	91.1962	77.1088
D185	24191499	4.8383	453.423	9.37154	0.00545147	4.38468	90.6244	82.1874
D103	23399520	4.6799	416.714	8.90432	0.0145317	4.26264	91.0839	79.2937
D205	25236785	5.04736	474.565	9.40225	0.0037297	4.57265	90.595	82.5361
D132	21197463	4.23949	281.855	6.64831	0.00556492	3.95746	93.3474	81.8638
D190	24893663	4.97873	515.238	10.3488	0.017085	4.46279	89.6371	81.6602
D261	20962778	4.19256	349.49	8.33596	0.00687494	3.84283	91.6584	80.4777
D100	22661508	4.5323	538.028	11.871	0.0333268	3.993	88.1009	80.5837
D203	21372774	4.27455	301.386	7.05071	0.00323954	3.97306	92.9467	82.5916
D244	36289202	7.25784	710.308	9.78677	0.0833433	6.54341	90.1565	80.5319
D55	34439959	6.88799	797.814	11.5827	0.0861911	6.08614	88.3587	77.9472
D169	33480047	6.69601	724.16	10.8148	0.0853939	5.96797	89.1272	80.4943
D33	23103010	4.6206	386.361	8.36171	0.00771034	4.23394	91.6319	79.6127
D69	26873539	5.37471	326.951	6.08313	0.003024	5.04763	93.9145	82.0801
D99	37655910	7.53118	743.387	9.87079	0.0850639	6.78346	90.0716	81.6879
D4	23423914	4.68478	299.995	6.40361	0.00442863	4.38462	93.5928	80.0326
D97	23397848	4.67957	375.889	8.03256	0.00509156	4.3035	91.9636	79.9818
D220	23326848	4.66537	190.677	4.08707	0.0219438	4.47374	95.8924	79.4655
D86	26247740	5.24955	301.619	5.74562	0.00509685	4.94771	94.2501	77.8008
D121	22266874	4.45337	371.437	8.34058	0.0036012	4.08182	91.6568	81.8437
D150	31529944	6.30599	668.785	10.6056	0.0765951	5.63394	89.3427	79.4914
D123	22755484	4.5511	443.834	9.75225	0.00315149	4.10715	90.2453	79.9821
D46	20451132	4.09023	337.673	8.2556	0.00601209	3.75235	91.7394	81.3336
D204	21704186	4.34084	409.043	9.42313	0.00287125	3.9317	90.5747	81.6979
D164	22817771	4.56355	514.19	11.2673	0.00755624	4.04907	88.7263	79.9731
D194	21391954	4.27839	265.871	6.21427	0.010908	4.01211	93.7761	79.7862
D27	23278394	4.65568	459.111	9.86132	0.0220006	4.19566	90.1192	79.2802
D176	22823143	4.56463	379.573	8.31552	0.00243243	4.18497	91.6827	82.1338
D262	24598712	4.91974	574.212	11.6716	0.032625	4.34413	88.2999	78.4837
D198	25787484	5.1575	571.153	11.0742	0.00472827	4.58615	88.9219	79.9236
D155	19887298	3.97746	412.434	10.3693	0.0100342	3.56468	89.6222	79.6673
D187	21086546	4.21731	256.998	6.0939	0.00721573	3.96005	93.8999	79.0166
D265	22610999	4.5222	327.26	7.23674	0.0039374	4.19481	92.7603	74.4694
D126	27287044	5.45741	396.874	7.27221	0.00525089	5.0603	92.7235	80.3246
D186	21982210	4.39644	391.469	8.90422	0.00406599	4.00483	91.0925	80.6145
D6	24120020	4.824	532.535	11.0393	0.00216894	4.29139	88.9591	81.3554
D112	22368632	4.47373	449.465	10.0468	0.00354083	4.02414	89.9504	79.665
D170	21887338	4.37747	441.171	10.0782	0.00487224	3.93613	89.918	83.3134
D161	18819535	3.76391	315.617	8.38535	0.00943988	3.44799	91.6068	81.2096
D110	24690540	4.93811	496.117	10.0467	0.0138086	4.44141	89.9415	81.725
D240	23444929	4.68899	295.652	6.30525	0.00550783	4.39312	93.6903	81.6241
D241	19407368	3.88147	261.487	6.73678	0.0039315	3.61987	93.2601	81.1353
D270	24291815	4.85836	585.598	12.0534	0.00203781	4.27269	87.945	83.3823
D16	19141998	3.8284	338.843	8.85078	0.00202782	3.4895	91.1476	82.4285
D23	25238066	5.04761	337.46	6.68553	0.0207572	4.7092	93.2956	80.5291
D71	26197210	5.23944	367.359	7.01141	0.00335795	4.87196	92.9861	77.4724
D116	26909037	5.38181	509.775	9.47218	0.0053901	4.87181	90.5237	82.0076
D147	28730410	5.74608	380.818	6.62743	0.00430528	5.36507	93.3692	81.2114
D90	19912816	3.98256	335.916	8.43467	0.00647619	3.64642	91.5597	77.1534
D201	22608988	4.5218	521.815	11.54	0.0141002	3.99944	88.448	81.1399
D65	22765643	4.55313	324.408	7.12494	0.004492	4.22855	92.8714	79.2756
D101	20323528	4.06471	446.53	10.9855	0.00231107	3.61811	89.0127	79.2032
D73	23711502	4.7423	591.157	12.4656	0.00724684	4.15086	87.5284	80.2911
D141	22814462	4.56289	299.527	6.56441	0.00865416	4.26302	93.428	80.3259
D227	27452446	5.49049	390.732	7.11653	0.00377586	5.0996	92.8806	81.5409
D267	21594848	4.31897	273.579	6.33437	0.00369954	4.04527	93.6629	81.3629
D245	23779008	4.7558	469.018	9.86202	0.00312729	4.28667	90.1355	80.7934
D18	21381116	4.27622	293.789	6.87029	0.00458112	3.98227	93.126	80.9477
D268	24049848	4.80997	570.767	11.8663	0.00265883	4.2391	88.1316	79.5266
D72	25711025	5.1422	583.307	11.3435	0.0623757	4.55599	88.5999	79.6274
D242	21438204	4.28764	425.483	9.92348	0.00452438	3.86201	90.0731	80.1421
D217	27189838	5.43797	565.776	10.4042	0.00244646	4.87209	89.594	80.3351
D70	23752578	4.75052	413.236	8.69876	0.00451298	4.33711	91.2977	79.4926
D255	22854888	4.57098	364.802	7.98083	0.0100266	4.20578	92.0106	78.7836
D183	19274942	3.85499	215.299	5.58494	0.00675279	3.63948	94.4096	79.1254
D177	22381404	4.47628	362.066	8.08854	0.0093938	4.11386	91.9035	81.9554
D80	21492036	4.29841	348.077	8.09781	0.0047486	3.95017	91.8985	81.35
D158	24496385	4.89928	527.035	10.7574	0.00460427	4.37206	89.2388	82.6748
D260	22139571	4.42791	313.08	7.07059	0.00415935	4.1147	92.9263	78.6095
D87	27465591	5.49312	442.623	8.05777	0.00555158	5.05024	91.9377	80.0736
D142	24898084	4.97962	430.334	8.64192	0.00512198	4.54908	91.354	82.3406
D263	23892283	4.77846	514.246	10.7618	0.00936223	4.26383	89.2302	80.7061
D219	24347531	4.86951	512.741	10.5296	0.00408463	4.35661	89.4671	80.8491
D149	29939045	5.98781	390.336	6.51884	0.00621088	5.59717	93.476	82.6038
D40	25996093	5.19922	593.555	11.4162	0.00584613	4.60541	88.5789	80.2612
D138	27415289	5.48306	627.656	11.4472	0.0132348	4.8548	88.5417	80.1422
D24	24785501	4.9571	425.496	8.58357	0.0293884	4.53032	91.3905	79.064
D269	21142453	4.22849	356.198	8.42377	0.018178	3.87161	91.5602	81.5937
D28	23229017	4.6458	490.42	10.5562	0.00342228	4.15527	89.4413	82.3187
D247	24462761	4.89255	506.983	10.3623	0.00565002	4.38536	89.6333	80.6554
D12	23648035	4.72961	394.755	8.34647	0.00343999	4.33473	91.6511	81.0689
D250	24276243	4.85525	423.031	8.71285	0.00444901	4.43206	91.2838	81.7687
D213	22592476	4.5185	558.253	12.3548	0.0024793	3.96017	87.6435	82.3914
D145	23978002	4.7956	344.445	7.18252	0.0139901	4.45056	92.8051	79.4115
D148	27168498	5.4337	383.862	7.06448	0.00599571	5.04957	92.9306	78.934
D84	21767193	4.35344	405.603	9.31684	0.0183681	3.94714	90.6671	82.1409
D76	23552094	4.71042	504.804	10.7167	0.00398873	4.20548	89.2803	81.7076
D211	24231789	4.84636	541.986	11.1834	0.0225332	4.30342	88.7969	82.0747
D230	27047388	5.40948	385.305	7.12278	0.005612	5.02393	92.8727	79.2993
D118	36849298	7.36986	658.064	8.92912	0.00379357	6.71158	91.0679	81.3958
D64	20295397	4.05908	473.862	11.6741	0.00433382	3.58508	88.3224	81.8552
D49	24693172	4.93863	515.704	10.4422	0.00516217	4.42274	89.5539	82.7161
D209	20696795	4.13936	409.699	9.89765	0.00310663	3.72957	90.1002	83.3282
D233	25709018	5.1418	481.376	9.36202	0.00449105	4.66025	90.6345	81.7428
D38	28834923	5.76698	414.362	7.18508	0.0366891	5.3507	92.7815	78.609
D225	24211728	4.84235	505.66	10.4424	0.00754303	4.33639	89.5515	82.0093
D83	23353745	4.67075	493.355	10.5626	0.00827163	4.17707	89.4305	81.3379
D159	24587038	4.91741	418.903	8.51878	0.0038904	4.49835	91.4782	80.9831
D214	25761191	5.15224	484.277	9.39936	0.00352024	4.66782	90.598	81.5137
D166	22235511	4.4471	461.129	10.3692	0.00342298	3.98586	89.6282	80.8627
D124	28913055	5.78261	382.874	6.62113	0.00576418	5.39946	93.3741	82.0613
D60	21462901	4.29258	433.569	10.1004	0.00424062	3.85888	89.8965	80.976
D208	23845948	4.76919	549.572	11.5234	0.00341083	4.2195	88.4742	80.2431
D25	31597057	6.31941	457.448	7.23878	0.0100943	5.86145	92.7531	79.7179
D3	24604838	4.92097	340.973	6.92899	0.00300174	4.57989	93.0689	81.4765
D180	32569961	6.51399	462.209	7.09563	0.00397991	6.05158	92.9013	77.9235
D271	22844202	4.56884	502.25	10.9929	0.00611503	4.06637	89.0023	82.938
D167	22409247	4.48185	381.482	8.51171	0.0111714	4.09994	91.4787	81.1974
D279	20597710	4.11954	303.658	7.37115	0.00572834	3.8157	92.6244	81.4076
D272	24325069	4.86501	222.991	4.58356	0.0259875	4.64085	95.3922	82.4008
D79	29164725	5.83294	506.449	8.68256	0.00318171	5.32636	91.3151	82.6696
D77	35626435	7.12529	543.26	7.6244	0.00298848	6.58187	92.3734	76.4248
D191	22784149	4.55683	502.069	11.0179	0.00600938	4.05454	88.9773	80.8095
D238	20644911	4.12898	399.089	9.66556	0.00413996	3.72977	90.3314	82.0394
D224	25578000	5.1156	410.868	8.03167	0.00658221	4.70446	91.963	82.4506
D278	23114135	4.62283	428.835	9.27647	0.00492852	4.19381	90.7197	83.7928
D32	22016226	4.40325	399.054	9.06272	0.0367832	4.00275	90.9044	80.6708
D35	20338133	4.06763	387.214	9.51941	0.00662505	3.6802	90.4753	78.296
D221	21456092	4.29122	367.197	8.55693	0.00479616	3.92386	91.4394	80.1032
D200	33471433	6.69429	553.639	8.27032	0.00382885	6.14045	91.7267	79.7811
D189	23665773	4.73315	445.057	9.40298	0.00502689	4.28791	90.5931	81.1543
D234	18837641	3.76753	273.389	7.25645	0.00656023	3.49395	92.7386	78.6257
D95	24386366	4.87727	353.745	7.25292	0.00480576	4.52335	92.7435	75.3293
D136	22633894	4.52678	396.726	8.76397	0.00314011	4.12995	91.2337	82.5474
D249	18700046	3.74001	260.219	6.95771	0.00784017	3.47957	93.0364	78.0268
D81	20133268	4.02665	297.821	7.39623	0.0141628	3.72832	92.591	70.9381
D266	21869158	4.37383	269.391	6.15916	0.00651045	4.10422	93.8359	81.5495
D140	23417593	4.68352	348.609	7.44331	0.00413578	4.33476	92.5536	81.2022
D210	25840651	5.16813	336.193	6.50512	0.00722012	4.83163	93.489	78.5352
D96	25605331	5.12107	348.915	6.81332	0.00484278	4.77198	93.1832	79.3436
D184	34719086	6.94382	551.014	7.93531	0.0068222	6.39241	92.059	79.1552
D257	21059865	4.21197	348.785	8.28079	0.00289454	3.8631	91.7171	82.8675
D36	28565723	5.71314	368.521	6.4504	0.00706127	5.34431	93.5441	80.2152
D228	22264889	4.45298	327.186	7.34758	0.00331429	4.12568	92.65	82.2028
D62	24343582	4.86872	305.497	6.27469	0.0057513	4.563	93.7207	79.5365
D193	23401657	4.68033	420.55	8.98548	0.0075765	4.25948	91.0081	80.482
D146	26299117	5.25982	501.435	9.53331	0.00433729	4.75822	90.4635	81.2106
D14	25758851	5.15177	390.057	7.57133	0.00507318	4.76152	92.4249	79.3404
D114	24559304	4.91186	328.419	6.68625	0.00423165	4.58329	93.3106	81.2623
D229	20944586	4.18892	368.941	8.80754	0.00749394	3.81971	91.1862	79.8308
D216	31981991	6.3964	481.506	7.52777	0.00587414	5.91458	92.4674	80.7635
D43	25068111	5.01362	371.127	7.40238	0.0061254	4.64225	92.5928	73.6668
D58	26768198	5.35364	569.843	10.644	0.00661942	4.78352	89.3508	79.2373
D179	25720093	5.14402	369.959	7.19203	0.0261966	4.77284	92.7842	78.8067
D174	29147642	5.82953	547.559	9.39286	0.00483525	5.28176	90.6035	77.7945
D66	26964677	5.39294	364.049	6.75049	0.00399202	5.02873	93.2465	79.7614
D10	26828881	5.36578	537.42	10.0157	0.00775736	4.82802	89.9779	77.844
D34	27597300	5.51946	493.106	8.93396	0.0044353	5.02617	91.0627	79.8869
D26	26908995	5.3818	538.094	9.99841	0.00687714	4.84344	89.9966	77.9244
D152	28845268	5.76905	427.135	7.4039	0.00687167	5.34162	92.591	80.1154
D107	23091724	4.61834	306.122	6.62838	0.00464144	4.31207	93.3682	80.8242
D53	25301330	5.06027	449.945	8.89172	0.016391	4.60961	91.0943	79.7396
D92	21401602	4.28032	416.839	9.73849	0.00458295	3.86333	90.258	80.9701
D171	23900750	4.78015	441.623	9.23869	0.00852813	4.33821	90.7547	80.7082
D192	23594363	4.71887	387.625	8.21436	0.00426387	4.3311	91.7826	80.121
D8	22863051	4.57261	301.071	6.58423	0.0542414	4.26926	93.366	79.5592
D175	22821682	4.56434	297.959	6.52797	0.00407168	4.26625	93.4692	80.2442
D82	21017308	4.20346	294.468	7.00536	0.00756298	3.90874	92.9886	80.2601
D113	27421243	5.48425	381.941	6.96434	0.0134616	5.1017	93.0246	80.1463
D207	26757465	5.35149	464.662	8.68285	0.00733187	4.88651	91.3111	79.7584
D117	25699838	5.13997	467.012	9.08589	0.00399738	4.67281	90.9112	81.4592
D93	22413168	4.48263	290.031	6.4701	0.0191186	4.19185	93.5131	77.8406
D42	25299521	5.0599	457.617	9.04399	0.00889526	4.60191	90.9485	77.8108
D41	25404263	5.08085	477.517	9.39836	0.00641499	4.6031	90.597	79.8881
D222	27284419	5.45688	645.829	11.8351	0.00416018	4.8109	88.162	76.5498
D68	21117701	4.22354	320.109	7.57917	0.00541948	3.90326	92.4167	80.0886
D202	22576294	4.51526	338.393	7.49443	0.00526853	4.17669	92.5018	78.941
D135	28099333	5.61987	384.42	6.84037	0.0221654	5.23434	93.14	80.0708
D109	28112004	5.6224	371.591	6.60912	0.00568407	5.25055	93.3863	79.9495
D30	23067273	4.61345	383.339	8.30915	0.00808264	4.22982	91.6844	80.8306
D19	31005913	6.20118	479.328	7.72963	0.0118368	5.72123	92.2604	79.7713
D235	28265067	5.65301	583.932	10.3296	0.00468129	5.06889	89.667	82.1172
D178	23314455	4.66289	369.895	7.93274	0.00288776	4.29289	92.065	80.9631
D85	24018795	4.80376	368.283	7.66656	0.0600462	4.43281	92.2779	78.3223
D212	31520393	6.30408	699.581	11.0973	0.00475925	5.60428	88.8993	77.1066
D129	28448565	5.68971	607.605	10.679	0.00392767	5.08194	89.3181	82.8537
D231	23824561	4.76491	346.435	7.27053	0.0057445	4.41824	92.7245	79.6519
D98	26626939	5.32539	617.569	11.5967	0.00564223	4.70759	88.399	80.343
D50	29140818	5.82816	764.103	13.1105	0.00918428	5.06362	86.882	78.7195
D197	27411226	5.48225	570.406	10.4046	0.00402098	4.91168	89.5925	80.8353
D120	25245075	5.04901	600.543	11.8943	0.00921291	4.44809	88.0982	77.8102
D9	25926666	5.18533	373.964	7.21195	0.00651157	4.81108	92.7825	81.3275
D144	26154732	5.23095	516.762	9.87894	0.00387816	4.71403	90.1182	80.4758
D232	24642704	4.92854	332.09	6.7381	0.00411172	4.59629	93.2586	80.6838
D51	26215897	5.24318	608.377	11.6032	0.00368847	4.63467	88.3942	79.681
D275	23144065	4.62881	429.288	9.27425	0.00440876	4.19936	90.7222	79.902
D273	23378002	4.6756	318.831	6.81904	0.00329183	4.35665	93.1784	80.269
D243	28358168	5.67163	451.363	7.95825	0.0056129	5.22003	92.0376	78.216
D236	21709819	4.34196	420.263	9.67909	0.010979	3.92128	90.3113	78.5922
D22	27612397	5.52248	399.873	7.24082	0.00323203	5.12247	92.7567	81.5473
D105	23962401	4.79248	472.412	9.85737	0.00762241	4.31975	90.136	81.5341
D106	23049545	4.60991	350.47	7.60255	0.00244819	4.25935	92.3956	80.6176
D21	26217566	5.24351	489.913	9.34322	0.00712284	4.7533	90.6511	79.099
D237	25314035	5.06281	348.562	6.88476	0.00582347	4.714	93.1103	79.8312
D39	28136553	5.62731	598.137	10.6292	0.0173367	5.02835	89.3561	78.6432
D119	27581864	5.51637	531.894	9.64209	0.00401707	4.98432	90.3549	77.0513
D139	28202400	5.64048	524.007	9.29011	0.00914543	5.11605	90.7023	81.0087
D206	26260369	5.25207	472.288	8.99242	0.00538584	4.77956	91.0032	80.6074
D199	24070015	4.814	472.359	9.81219	0.00372965	4.34151	90.1851	81.6495
D108	20083549	4.01671	208.653	5.19462	0.0109787	3.80766	94.7954	76.7363
D7	25774798	5.15496	383.136	7.43237	0.00596793	4.77156	92.5625	80.2475
D52	25829735	5.16595	505.298	9.78131	0.0025323	4.66056	90.217	81.3147
D218	27107165	5.42143	531.755	9.80839	0.00286352	4.88957	90.1896	81.1333
D274	21397316	4.27946	409.728	9.57428	0.00225172	3.86966	90.4241	80.3021
D223	26985792	5.39716	579.493	10.737	0.013532	4.81706	89.2517	78.3491
D74	21212199	4.24244	431.015	10.1596	0.0142572	3.81089	89.8277	82.9708
D61	31414041	6.28281	438.384	6.97752	0.00655611	5.84408	93.0171	79.673
D168	26808381	5.36168	357.408	6.66598	0.00757274	5.00392	93.3275	80.9172
D151	26133455	5.22669	497.558	9.51957	0.0173331	4.72836	90.4656	78.033
D226	26018948	5.20379	319.201	6.13401	0.00810267	4.88422	93.8589	79.9913
D162	23415658	4.68313	441.212	9.42129	0.00261881	4.24182	90.5767	81.5247
D94	24777845	4.95557	491.364	9.91539	0.00743103	4.46392	90.0789	79.9763
D133	26249820	5.24996	516.046	9.82951	0.00522699	4.73371	90.1664	81.5981
D173	23823383	4.76468	359.624	7.54772	0.0342811	4.40359	92.4215	78.234
D29	21939459	4.38789	413.592	9.42577	0.00594029	3.97408	90.5693	81.8502
D163	33668151	6.73363	659.194	9.78958	0.00887833	6.07394	90.203	79.8245
D165	22304783	4.46096	325.947	7.30666	0.00446472	4.13487	92.6902	81.3931
D130	21352853	4.27057	400.118	9.3692	0.0050192	3.87029	90.6271	81.2995
D44	21122108	4.22442	435.233	10.3028	0.00384541	3.78907	89.6945	78.5674
D154	28722867	5.74457	392.596	6.83421	0.0271245	5.35059	93.1416	77.2382
D256	28873296	5.77466	556.72	9.64074	0.00735786	5.2176	90.3533	80.2199
D91	31845534	6.36911	563.163	8.84211	0.0266009	5.80444	91.1342	81.3917
D57	25433873	5.08677	359.651	7.07031	0.00349169	4.72698	92.9269	81.0897
D115	23178551	4.63571	296.412	6.3941	0.0103631	4.33887	93.5967	79.0577
D153	26549811	5.30996	392.412	7.39012	0.0530786	4.91505	92.5629	79.9623
D31	26295355	5.25907	477.458	9.07875	0.0112332	4.78112	90.9119	80.0586
D134	26459951	5.29199	419.819	7.93309	0.00713701	4.87185	92.0608	80.2564
D127	24082997	4.8166	482.996	10.0277	0.00380825	4.33345	89.9691	78.6455
D67	24459806	4.89196	335.103	6.85008	0.00779829	4.55654	93.1434	78.9921
D13	22740597	4.54812	324.072	7.12541	0.00629669	4.22383	92.8698	79.9469
D125	26797882	5.35958	567.907	10.5961	0.0106214	4.7912	89.3951	81.0089
D89	23198371	4.63967	424.473	9.14876	0.00742716	4.21492	90.8452	80.6371
D182	35321687	7.06434	508.431	7.19715	0.0143818	6.55512	92.7917	79.0683
D15	21528372	4.30567	401.547	9.32599	0.00511801	3.90396	90.6701	80.9831
D131	30010839	6.00217	664.985	11.0791	0.00650836	5.33688	88.9158	79.5757
D137	26736740	5.34735	350.056	6.54635	0.00449069	4.9971	93.45	81.1972
D5	31291160	6.25823	482.732	7.71355	0.00712193	5.77513	92.2806	81.2265
D122	28339913	5.66798	548.382	9.67508	0.00967443	5.11914	90.3168	79.0018
D47	29506571	5.90131	610.552	10.346	0.00624104	5.29047	89.649	79.5638
D280	27040341	5.40807	303.659	5.61492	0.00692663	5.10411	94.3795	76.7413
D157	23566715	4.71334	312.483	6.62976	0.00338106	4.40073	93.3676	79.64
D143	25339161	5.06783	318.841	6.29146	0.00515396	4.74878	93.7043	80.3919
D54	20071925	4.01438	303.914	7.57062	0.00843494	3.71022	92.4231	77.8743
D195	25611592	5.12232	449.968	8.78446	0.00526738	4.67214	91.2114	81.0124
D156	31196291	6.23926	590.951	9.4715	0.00373883	5.64814	90.5259	79.6165
D37	28590437	5.71809	409.19	7.15607	0.0194215	5.30802	92.8286	80.4541
D196	22731783	4.54636	439.069	9.65761	0.00458964	4.10713	90.3389	80.2716
D88	27665204	5.53304	411.411	7.43554	0.00674966	5.12133	92.5591	77.7919
D20	24455177	4.89104	341.595	6.9841	0.0317376	4.54802	92.9869	79.407
D11	26624466	5.32489	335.585	6.30218	0.00392659	4.98914	93.6947	79.9449
D253	27453628	5.49073	446.389	8.12988	0.00539759	5.0441	91.8659	77.5163
D128	27042915	5.40858	534.865	9.88919	0.00426267	4.87355	90.1076	79.6034
D258	28821748	5.76435	414.218	7.18586	0.00933689	5.34967	92.8062	79.6021
D239	27853744	5.57075	548.801	9.85148	0.00926656	5.02153	90.1411	80.0965
D251	29591507	5.9183	392.885	6.63848	0.0128001	5.52485	93.352	81.6889
D1	24264862	4.85297	345.767	7.12486	0.00436443	4.50703	92.8715	80.3793
D59	28369200	5.67384	601.135	10.5949	0.00432277	5.07252	89.4019	80.2544
D111	21207125	4.24142	252.881	5.96217	0.00775973	3.98826	94.0311	75.6012
D2	22787710	4.55754	403.413	8.85156	0.00571311	4.15393	91.1441	79.0269
D246	29219211	5.84384	377.053	6.45214	0.0389627	5.4647	93.512	81.8363
D188	23033296	4.60666	437.408	9.49513	0.00544298	4.16906	90.5006	77.7812
D254	21246230	4.24925	352.556	8.29692	0.00468842	3.89654	91.6995	81.6416
D63	20727488	4.1455	366.17	8.83297	0.00556071	3.77915	91.1627	78.3432
D78	23118545	4.62371	393.641	8.51353	0.00620175	4.22983	91.4814	79.7666
D215	22791943	4.55839	332.016	7.28362	0.00331406	4.22627	92.714	80.0111
D264	23444328	4.68887	317.315	6.76741	0.00213934	4.37148	93.231	79.2871
D277	21546699	4.30934	249.312	5.78538	0.0195886	4.05925	94.1966	77.9746
D45	20367943	4.07359	251.477	6.17335	0.00365099	3.82199	93.8237	81.7758
D102	28941433	5.78829	542.54	9.37306	0.0155156	5.24509	90.6155	78.9831

## Sheet: ST3
Table S3 Summary of phenotypic and sequencing information of Dutch adults (n=62)
Phenotype/sequencing information	Mean±sd in adults
Gender (Male vs. Female)	25/37
Age	47.34±18.67
BMI	24.55±4.09
Clean reads	26933626±5664779
Reads AlignRate % [IGC, identity 95%]	77.41±3.56

## Sheet: ST4
Table S4 List of genera that differ significantly in abundance between Dutch children and adults. Only genera that had greater than 100 annotated genes in children or adults groups were selected for Wilcoxon rank-sum test.
Genus	Number of genes		Wilcoxon rank-sum test		Median value		Prevalence		Enrichment
	Children	Adults	P-value	FDR	Children	Adults	Children	Adults
Bacteroides	239547	208435	5.88345e-13	1.60814e-11	0.0884866	0.037217	1	1	Adults < Children
Clostridium	103214	88423	0.0145075	0.0216293	0.0195136	0.023937	1	1	Children < Adults
Blautia	60061	60546	0.000589555	0.00112427	0.0227175	0.0300991	1	1	Children < Adults
Eubacterium	56287	54580	0.000462707	0.00093034	0.0353722	0.0472739	1	1	Children < Adults
Ruminococcus	49730	49658	0.000833065	0.00152007	0.0635923	0.0794509	1	1	Children < Adults
Roseburia	37761	38619	0.00152998	0.00256038	0.0077803	0.0095641	1	1	Children < Adults
Bifidobacterium	36883	34388	0.00171041	0.00280508	0.0563823	0.0397408	1	1	Adults < Children
Alistipes	32616	31791	1.53282e-13	6.28456e-12	0.0202662	0.0055503	1	1	Adults < Children
Prevotella	30941	26441	3.67017e-06	1.3085e-05	0.00146225	0.000256627	1	1	Adults < Children
Coprococcus	24259	24487	0.000398484	0.000837837	0.0106668	0.0142129	1	1	Children < Adults
Parabacteroides	19135	17093	3.73398e-07	1.70104e-06	0.00386293	0.00155044	1	1	Adults < Children
Haemophilus	18765	10257	2.15429e-11	4.4163e-10	6.34041e-05	8.92304e-06	1	0.983871	Adults < Children
Lactobacillus	16305	17760	0.000889997	0.00158652	6.23094e-05	0.000111495	1	1	Children < Adults
Dorea	14232	14267	6.39117e-08	4.03136e-07	0.0115047	0.0192218	1	1	Children < Adults
Bilophila	11702	10051	2.39429e-05	7.55122e-05	0.00104768	0.000472094	1	0.983871	Adults < Children
Desulfovibrio	11310	9686	0.000525309	0.0010256	2.94335e-06	1.61258e-05	0.985765	1	Children < Adults
Klebsiella	11034	10652	0.00241323	0.0038801	9.54176e-07	2.28156e-06	0.772242	0.967742	Children < Adults
Enterococcus	8979	8213	1.373e-07	7.50573e-07	0.000193097	0.000306124	1	1	Children < Adults
Eggerthella	8689	8457	0.00046517	0.00093034	0.00101194	0.000553439	1	1	Adults < Children
Anaerotruncus	7186	6272	1.3837e-06	5.67316e-06	0.000601279	0.000384467	1	1	Adults < Children
Odoribacter	7182	6778	7.05103e-22	5.78185e-20	0.00240883	0.00037005	1	1	Adults < Children
Capnocytophaga	6094	5500	0.00456243	0.00705886	0.000149935	6.23774e-05	1	1	Adults < Children
Sutterella	6040	4531	1.21353e-10	1.42156e-09	0.000396879	1.98047e-05	1	0.983871	Adults < Children
Mitsuokella	5928	6262	7.55171e-11	1.03207e-09	4.74006e-07	2.27899e-06	0.825623	0.983871	Children < Adults
Porphyromonas	5657	1802	4.20759e-05	0.000123222	7.82293e-06	3.80612e-06	0.992883	0.983871	Adults < Children
Victivallis	5568	4075	0.000834185	0.00152007	9.94261e-06	6.73123e-07	0.882562	0.758065	Adults < Children
Lactococcus	5564	5489	4.23464e-06	1.44684e-05	2.31505e-05	4.67339e-05	1	1	Children < Adults
Megasphaera	5205	6296	0.00112729	0.00192578	2.00981e-05	2.69301e-05	1	1	Children < Adults
Butyrivibrio	5175	5037	0.0223393	0.0321372	0.000342221	0.00049712	1	1	Children < Adults
Anaerostipes	4702	3575	5.6759e-08	3.87853e-07	2.30976e-05	3.93962e-05	1	1	Children < Adults
Paraprevotella	4146	2847	9.43244e-05	0.000249503	0.000120048	4.39247e-05	1	1	Adults < Children
Methanobrevibacter	3785	3777	7.81188e-05	0.000213525	2.13733e-06	8.46858e-05	0.864769	0.983871	Children < Adults
Acidaminococcus	3756	8171	0.000157809	0.000380597	1.50869e-06	5.95932e-06	0.72242	1	Children < Adults
Oxalobacter	3643	2284	1.92912e-10	1.97735e-09	2.86077e-06	9.6548e-06	0.996441	1	Children < Adults
Actinomyces	2985	2841	0.000135076	0.000346132	9.54148e-05	6.02942e-05	1	1	Adults < Children
Peptostreptococcus	2396	1704	0.00279683	0.00441038	1.06548e-05	1.62447e-05	1	1	Children < Adults
Slackia	2014	925	0.000150569	0.000374141	1.96655e-05	3.3186e-05	1	1	Children < Adults
Solobacterium	1998	1363	0.000207691	0.000473073	3.82818e-06	7.25907e-06	0.996441	1	Children < Adults
Treponema	1776	39	0.000205381	0.000473073	4.26681e-06	2.54036e-06	1	0.967742	Adults < Children
Anaerofustis	1754	693	0.000291026	0.000644976	2.89097e-06	4.39707e-06	0.985765	1	Children < Adults
Leuconostoc	1723	1542	7.74268e-07	3.34158e-06	1.19627e-06	3.43148e-06	0.907473	0.983871	Children < Adults
Fusobacterium	1707	533	1.94145e-06	7.58091e-06	1.9373e-06	4.46993e-06	0.982206	1	Children < Adults
Gemella	1647	1139	1.88317e-05	6.17679e-05	1.18077e-05	2.17455e-05	1	1	Children < Adults
Granulicatella	1591	1105	0.00032457	0.000700388	1.61574e-06	3.54073e-06	0.996441	1	Children < Adults
Anaerococcus	1577	447	3.40431e-10	3.1017e-09	2.12236e-06	6.32494e-06	0.992883	1	Children < Adults
Methanosphaera	1518	1507	3.62912e-05	0.000110218	0	0	0.192171	0.435484	Children < Adults
Atopobium	1482	1112	1.06353e-07	6.22924e-07	7.06591e-06	1.27772e-05	1	1	Children < Adults
Proteus	1415	8	0.015529	0.0227389	0	0	0.330961	0.193548	Adults < Children
Aggregatibacter	970	179	9.74876e-10	7.99399e-09	5.20313e-07	0	0.882562	0.467742	Adults < Children
Weissella	925	81	2.62976e-09	1.96036e-08	3.26581e-08	4.18006e-07	0.523132	0.83871	Children < Adults
Olsenella	627	594	1.78907e-07	9.16898e-07	1.31798e-06	8.28854e-06	0.864769	1	Children < Adults
Achromobacter	221	4	2.74131e-11	4.49575e-10	1.62097e-07	0	0.540925	0.0806452	Adults < Children
Neisseria	208	68	2.38977e-07	1.15271e-06	3.657e-07	0	0.758007	0.354839	Adults < Children
Actinobacillus	179	20	0.00105534	0.00184124	0	0	0.355872	0.129032	Adults < Children
Mobiluncus	162	150	0.0111992	0.0170061	1.5495e-05	2.01772e-05	1	1	Children < Adults
Selenomonas	121	50	6.80173e-05	0.000192325	4.3773e-08	6.43931e-07	0.558719	0.741935	Children < Adults
Pyramidobacter	110	60	2.77008e-06	1.03248e-05	0	4.67962e-07	0.412811	0.677419	Children < Adults
Faecalibacterium	112151	109273	0.873519	0.911322	0.0374877	0.0377611	1	1	Children = Adults
Streptococcus	50736	43401	0.163166	0.209057	0.00134266	0.00174302	1	1	Children = Adults
Collinsella	46387	46421	0.0859561	0.115548	0.014847	0.0137216	1	1	Adults = Children
Escherichia	35753	24129	0.877981	0.911322	0.00022793	0.000222007	1	1	Children = Adults
Veillonella	19445	13540	0.56324	0.615809	5.47585e-05	4.8385e-05	1	1	Adults = Children
Pseudoflavonifractor	15158	13690	0.367769	0.430815	0.000725861	0.000741913	1	1	Children = Adults
Phascolarctobacterium	12680	12378	0.0456392	0.0645244	3.31014e-05	6.51127e-05	1	1	Children = Adults
Akkermansia	9545	10109	0.092892	0.122857	0.00163034	0.000544754	1	1	Adults = Children
Enterobacter	9505	4989	0.626912	0.676405	5.24867e-07	1.21408e-06	0.740214	0.741935	Children = Adults
Coprobacillus	8576	7761	0.30129	0.36332	0.000482381	0.000556154	1	1	Children = Adults
Parasutterella	7352	6220	0.081157	0.110915	5.7793e-05	2.59501e-05	0.989324	1	Adults = Children
Citrobacter	6747	1196	0.536072	0.594025	7.41451e-07	1.24464e-06	0.793594	0.822581	Children = Adults
Holdemania	6425	6133	0.241627	0.300204	0.000363506	0.000318002	1	1	Adults = Children
Dialister	5852	5585	0.268185	0.328226	0.000473387	0.000122366	1	1	Adults = Children
Subdoligranulum	4632	4814	0.500148	0.569613	0.00189305	0.00205225	1	1	Children = Adults
Turicibacter	3348	3314	0.533077	0.594025	2.45652e-05	2.95012e-05	0.996441	1	Children = Adults
Peptoniphilus	2265	952	0.944159	0.944159	8.50767e-06	8.36336e-06	1	1	Adults = Children
Campylobacter	2079	253	0.238232	0.300204	9.50153e-05	0.000105582	1	1	Children = Adults
Oribacterium	1475	665	0.104432	0.135928	2.26644e-05	2.59983e-05	1	1	Children = Adults
Oscillibacter	1338	1341	0.800592	0.852579	0.000129744	0.000125287	1	1	Children = Adults
Providencia	1000	15	0.349832	0.415742	0	0	0.409253	0.435484	Children = Adults
Oenococcus	631	518	0.0493225	0.0685499	2.19653e-06	6.76752e-06	0.790036	0.903226	Children = Adults
Salmonella	569	225	0.942293	0.944159	4.80665e-07	9.17421e-07	0.708185	0.693548	Children = Adults
Finegoldia	197	106	0.928394	0.944159	1.06111e-06	1.29841e-06	0.94306	0.903226	Adults = Children
Abiotrophia	161	127	0.416259	0.48075	2.99976e-05	2.35229e-05	1	1	Adults = Children

## Sheet: ST5
Table S5 List of species that differ significantly in abundance between Dutch children and adults. Only species that had greater than 100 annotated genes in children or adults groups were seleted for Wilcoxon rank-sum test.
Species	Number of genes		Wilcoxon rank-sum test		Median value		Prevalence		Enrichment
	Children	Adults	P-value	FDR	Children	Adults	Children	Adults
Bacteroides ovatus	17585	16221	1.97576e-12	2.79076e-11	0.00550904	0.0016457	1	1	Adults < Children
Parabacteroides distasonis	13283	12610	8.94596e-12	1.0641e-10	0.0055632	0.00250443	1	1	Adults < Children
Bacteroides fragilis	14448	12559	3.96151e-12	5.26648e-11	0.00169592	0.000462759	1	1	Adults < Children
Bacteroides thetaiotaomicron	11204	10663	3.87322e-11	4.16832e-10	0.00239787	0.00104269	1	1	Adults < Children
Bacteroides xylanisolvens	11211	10625	7.16385e-13	1.15645e-11	0.00352622	0.00120606	1	1	Adults < Children
[Ruminococcus] obeum	10112	10155	5.54804e-06	1.87143e-05	0.00618998	0.00957784	1	1	Children < Adults
Bacteroides uniformis	9485	9291	5.42909e-05	0.000137862	0.0121883	0.00565813	1	1	Adults < Children
Bacteroides dorei	9190	8850	2.42782e-10	2.11034e-09	0.00972545	0.00351299	1	1	Adults < Children
Roseburia intestinalis	8463	8532	0.0017948	0.00340862	0.00173307	0.00256269	1	1	Children < Adults
Bacteroides dorei/vulgatus	8663	8280	6.59425e-11	6.20958e-10	0.0127078	0.00468118	1	1	Adults < Children
unclassified Ruminococcus sp. 5 1 39BFAA	7365	7418	3.81489e-05	0.000101431	0.0174215	0.028232	1	1	Children < Adults
Bifidobacterium longum	7673	7400	0.00474771	0.00858385	0.0162001	0.0100287	1	1	Adults < Children
Prevotella copri	7369	7003	1.68943e-07	7.07058e-07	0.00067687	3.83306e-05	1	1	Adults < Children
Klebsiella variicola/pneumoniae	5672	6621	0.000264203	0.000597099	5.30738e-07	1.5762e-06	0.69395	0.951613	Children < Adults
Bilophila wadsworthia	6841	6472	4.58242e-05	0.000120422	0.000967182	0.000396883	1	0.967742	Adults < Children
Parabacteroides merdae	6386	6320	0.000522555	0.00110371	0.00256063	0.00101452	1	1	Adults < Children
Odoribacter splanchnicus	5913	5690	9.15228e-22	2.06842e-19	0.00229652	0.0003551	1	1	Adults < Children
Alistipes shahii	5704	5491	1.81636e-17	8.20995e-16	0.00414873	0.000688276	1	1	Adults < Children
Roseburia hominis	5475	5455	7.40877e-05	0.000180041	0.000674862	0.000987049	1	1	Children < Adults
Clostridium symbiosum	5934	5385	0.0159313	0.0270712	0.000364062	0.000271642	1	1	Adults < Children
Bacteroides caccae	5442	5331	1.30678e-05	4.04564e-05	0.00234342	0.000788972	1	1	Adults < Children
Clostridium saccharolyticum	5899	5162	1.75731e-09	1.07338e-08	0.000736668	0.00112595	1	1	Children < Adults
Lactococcus lactis	5174	5131	8.61611e-08	3.97396e-07	5.87373e-06	2.74256e-05	0.992883	1	Children < Adults
Bacteroides eggerthii	5310	5060	0.00036366	0.000805757	0.000306869	0.00015552	1	1	Adults < Children
Bacteroides plebeius	5301	4978	9.19107e-06	3.01041e-05	7.1993e-05	3.73837e-05	1	1	Adults < Children
Bifidobacterium catenulatum-Bifidobacterium pseudocatenulatum complex	4996	4907	2.93311e-09	1.6997e-08	0.00895773	0.00116827	1	1	Adults < Children
Eubacterium hallii	4868	4884	6.70303e-17	1.89361e-15	0.00472818	0.0122918	1	1	Children < Adults
unclassified Clostridium sp. HGF2	4932	4848	0.000498325	0.00106247	0.000173801	8.31059e-05	1	1	Adults < Children
Bacteroides stercoris	4876	4716	1.16618e-06	4.39261e-06	0.000386686	0.000137895	1	1	Adults < Children
Enterococcus faecium	4222	4642	4.7815e-05	0.000122798	5.18608e-05	7.20603e-05	1	1	Children < Adults
unclassified Capnocytophaga sp. oral taxon 329	4824	4580	0.00772694	0.013433	0.000107537	5.26517e-05	1	1	Adults < Children
Dorea formicigenerans	4604	4573	0.00114997	0.00225994	0.00349572	0.0046308	1	1	Children < Adults
Eggerthella lenta	4633	4551	5.40091e-06	1.8494e-05	0.000625555	0.00022071	1	1	Adults < Children
unclassified Alistipes sp. HGB5	4590	4477	4.74251e-12	5.95449e-11	0.00170755	0.000303467	1	1	Adults < Children
Alistipes putredinis	4525	4452	1.33896e-09	8.48177e-09	0.00953629	0.00300737	1	1	Adults < Children
Dorea longicatena	4413	4431	9.00418e-07	3.50853e-06	0.00590118	0.0104638	1	1	Children < Adults
Coprococcus catus	4279	4309	1.80571e-08	9.27477e-08	0.00181862	0.00315127	1	1	Children < Adults
Bacteroides finegoldii	4464	4193	1.42355e-06	5.27414e-06	0.000308761	0.000129554	1	1	Adults < Children
Anaerotruncus colihominis	4741	4174	1.05529e-07	4.67641e-07	0.000461079	0.000261454	1	1	Adults < Children
Bacteroides coprocola	4342	4089	0.000175483	0.000400597	0.000183098	8.91033e-05	1	1	Adults < Children
unclassified Ruminococcaceae bacterium D16	4100	3914	2.05802e-05	5.96299e-05	0.000349257	0.000485967	1	1	Children < Adults
Blautia hydrogenotrophica	3696	3902	2.58577e-08	1.2704e-07	0.000147167	0.000376215	1	1	Children < Adults
unclassified Clostridium sp. L2-50	3863	3900	0.00126986	0.00247403	0.000478704	0.000580472	1	1	Children < Adults
Haemophilus parainfluenzae	5161	3854	1.8447e-11	2.08451e-10	3.46717e-05	4.77552e-06	1	0.919355	Adults < Children
Sutterella wadsworthensis	4428	3793	1.28783e-08	6.76858e-08	0.000333008	1.34732e-05	1	0.951613	Adults < Children
unclassified Clostridiales bacterium 1 7 47FAA	5892	3723	0.00250126	0.00463348	9.23233e-05	6.61516e-05	1	1	Adults < Children
Clostridium ramosum	3729	3595	0.00132096	0.0025516	3.8795e-05	2.26497e-05	1	1	Adults < Children
Eubacterium ventriosum	3650	3586	0.0268427	0.0446062	0.00118629	0.000943268	1	1	Adults < Children
Bacteroides clarus	3739	3577	2.05802e-05	5.96299e-05	6.90008e-05	2.32325e-05	1	0.983871	Adults < Children
Eubacterium biforme	3613	3570	1.03987e-06	3.98323e-06	0.000135321	0.000235357	1	1	Children < Adults
Desulfovibrio piger	3654	3559	0.0180023	0.0303621	3.79176e-07	8.25684e-07	0.818505	0.870968	Children < Adults
Eubacterium eligens	3480	3514	0.00428722	0.00781381	0.00100557	0.00056175	1	1	Adults < Children
Anaerostipes caccae	3898	3280	2.73082e-05	7.71457e-05	1.30003e-05	2.47901e-05	1	1	Children < Adults
Bacteroides coprophilus	3959	3187	6.4929e-08	3.05708e-07	0.000181013	7.69475e-05	1	1	Adults < Children
unclassified Erysipelotrichaceae bacterium 3 1 53	3965	3170	0.000352064	0.000787787	0.000117912	9.27992e-05	1	1	Adults < Children
Bifidobacterium bifidum	3178	3108	0.00161397	0.00309116	0.000239887	0.000142598	1	1	Adults < Children
Victivallis vadensis	4313	3018	0.000137724	0.000317608	2.72758e-06	2.37914e-07	0.843416	0.645161	Adults < Children
Enterococcus faecalis	3264	2988	1.31091e-07	5.6974e-07	4.40454e-05	8.42946e-05	1	1	Children < Adults
Blautia hansenii	3128	2963	8.56186e-09	4.71947e-08	0.000154133	0.000238425	1	1	Children < Adults
[Bacteroides] pectinophilus	715	2910	8.3876e-05	0.000201659	0.000370664	0.000509886	1	1	Children < Adults
Acidaminococcus intestini	2003	2865	4.94887e-14	8.60342e-13	0	8.8594e-07	0.209964	0.693548	Children < Adults
Mitsuokella multacida	2705	2767	1.35108e-09	8.48177e-09	3.52749e-07	1.69058e-06	0.790036	0.983871	Children < Adults
Streptococcus thermophilus	2759	2756	0.030012	0.0495088	0.000111435	0.000233724	1	1	Children < Adults
unclassified Desulfovibrio sp. 3 1 syn3	2995	2557	2.72574e-07	1.10003e-06	2.85604e-08	9.07715e-07	0.523132	0.83871	Children < Adults
Actinomyces viscosus	2578	2445	0.000714331	0.00143597	5.07711e-05	3.13136e-05	1	1	Adults < Children
Streptococcus anginosus	3153	2433	2.17848e-05	6.23211e-05	3.40255e-06	7.50773e-06	1	1	Children < Adults
Methanobrevibacter smithii	2407	2418	9.21213e-05	0.000216869	1.67026e-06	4.90574e-05	0.854093	0.983871	Children < Adults
Bifidobacterium dentium	2657	2418	0.00819414	0.0141365	0.000436653	0.000304457	1	0.983871	Adults < Children
Megasphaera elsdenii	2257	2416	1.99309e-15	5.00486e-14	5.26319e-08	4.67685e-07	0.601423	0.967742	Children < Adults
Clostridium methylpentosum	3112	2335	7.10724e-05	0.000176509	4.88165e-05	8.53179e-05	1	1	Children < Adults
Streptococcus gordonii	2441	2325	1.18534e-08	6.37827e-08	2.41904e-06	8.76923e-06	0.992883	1	Children < Adults
Oxalobacter formigenes	3576	2222	5.20312e-10	4.05484e-09	1.82472e-06	5.82282e-06	0.957295	0.967742	Children < Adults
Lactobacillus delbrueckii	2182	2220	9.51872e-06	3.04272e-05	3.19428e-07	1.30622e-06	0.768683	1	Children < Adults
Paraprevotella xylaniphila	3289	2210	0.000595744	0.00122398	8.6917e-05	3.30016e-05	1	1	Adults < Children
Acidaminococcus fermentans	1310	2183	8.30113e-06	2.75891e-05	3.23696e-07	1.24269e-06	0.644128	0.983871	Children < Adults
Lactobacillus gasseri	1446	1988	1.48786e-14	3.05687e-13	5.2122e-08	9.24171e-07	0.72242	0.903226	Children < Adults
Streptococcus mutans	1902	1978	1.93017e-14	3.63516e-13	4.02733e-07	7.38093e-06	0.932384	1	Children < Adults
unclassified Clostridium sp. D5	3495	1934	5.81245e-08	2.79492e-07	0.000162553	9.42793e-05	1	1	Adults < Children
Bifidobacterium animalis	1819	1808	1.1987e-12	1.80605e-11	7.65215e-06	3.81686e-05	1	1	Children < Adults
Bifidobacterium angulatum	1794	1755	0.0068928	0.0120758	0.000122515	8.00127e-05	1	0.983871	Adults < Children
Clostridium perfringens	2554	1684	0.00423025	0.00777265	9.68535e-06	1.31216e-05	0.996441	1	Children < Adults
unclassified Veillonella sp. oral taxon 158	1967	1667	0.00498338	0.00886807	5.20434e-06	2.44152e-06	0.996441	1	Adults < Children
unclassified Lachnospiraceae bacterium 9 1 43BFAA	751	1663	0.000559498	0.00116006	4.43129e-05	5.38502e-05	1	1	Children < Adults
Collinsella intestinalis	1829	1616	8.638e-05	0.000205494	1.45162e-05	2.63911e-05	0.989324	1	Children < Adults
Leuconostoc mesenteroides	1685	1509	2.33653e-06	8.38185e-06	9.43697e-07	3.25864e-06	0.88968	0.967742	Children < Adults
Prevotella timonensis	1579	1503	4.71961e-06	1.64097e-05	6.84795e-06	3.05805e-06	1	0.983871	Adults < Children
Methanosphaera stadtmanae	1513	1502	3.62912e-05	9.76406e-05	0	0	0.192171	0.435484	Children < Adults
Solobacterium moorei	1827	1207	0.000989632	0.0019619	3.08009e-06	5.71107e-06	0.996441	1	Children < Adults
Clostridium hylemonae	2796	1118	3.88282e-21	4.38759e-19	4.01068e-08	1.82657e-06	0.505338	0.967742	Children < Adults
Granulicatella adiacens	1562	1079	2.78242e-05	7.7633e-05	1.35662e-06	3.47307e-06	0.996441	1	Children < Adults
Lactobacillus johnsonii	178	1032	2.80002e-17	1.05467e-15	0	1.42002e-07	0.145907	0.645161	Children < Adults
Prevotella disiens	1862	1012	0.000117989	0.000274901	8.04808e-06	2.97686e-06	0.996441	0.983871	Adults < Children
unclassified Streptococcus sp. oral taxon 071	1293	1001	0.000530871	0.0011109	1.99731e-06	3.87897e-06	0.992883	0.983871	Children < Adults
Lactobacillus salivarius	66	964	1.52087e-20	1.14572e-18	4.91321e-08	6.43963e-07	0.544484	0.935484	Children < Adults
Lactobacillus crispatus	100	736	6.40485e-10	4.66934e-09	0	1.68981e-07	0.259786	0.693548	Children < Adults
Bacteroides salanitronis	2173	735	4.66676e-05	0.000121228	4.14429e-05	1.95526e-05	1	1	Adults < Children
Slackia exigua	1774	708	6.71235e-10	4.74059e-09	2.32622e-07	1.43977e-06	0.676157	0.983871	Children < Adults
Subdoligranulum variabile	674	682	0.000367604	0.000806587	0.000317505	0.000480261	1	1	Children < Adults
Atopobium parvulum	971	663	1.45591e-14	3.05687e-13	1.06209e-06	2.77047e-06	0.982206	1	Children < Adults
[Clostridium] difficile	677	638	1.77212e-06	6.45966e-06	0.000380537	0.000282722	1	1	Adults < Children
Anaerofustis stercorihominis	1642	596	9.559e-06	3.04272e-05	9.87562e-07	1.9216e-06	0.97153	1	Children < Adults
Parvimonas micra	1225	583	1.36453e-05	4.16735e-05	7.42649e-07	1.82346e-06	0.935943	0.967742	Children < Adults
Lactobacillus vaginalis	111	572	1.94676e-07	7.99942e-07	0	1.15122e-07	0.234875	0.548387	Children < Adults
Bacteroides fluxus	3597	558	2.88842e-05	7.96076e-05	9.2943e-05	4.99414e-05	1	1	Adults < Children
Lactobacillus fermentum	512	548	2.30008e-08	1.15515e-07	2.10403e-07	1.26868e-06	0.736655	0.951613	Children < Adults
Marvinbryantia formatexigens	429	502	1.24792e-10	1.12812e-09	0.000119879	6.3841e-05	1	1	Adults < Children
Oribacterium sinus	1299	491	5.83118e-11	5.72977e-10	1.19286e-06	2.72861e-06	1	1	Children < Adults
Peptostreptococcus stomatis	1073	463	1.63844e-05	4.93715e-05	1.97169e-07	7.33398e-07	0.672598	0.887097	Children < Adults
Peptoniphilus harei	347	391	5.24215e-17	1.69246e-15	5.13183e-07	1.94089e-06	0.896797	0.983871	Children < Adults
Lactobacillus oris	127	374	8.3111e-07	3.29528e-06	0	7.23723e-08	0.245552	0.532258	Children < Adults
Streptococcus pneumoniae	408	338	0.012235	0.0209478	5.42579e-06	8.35026e-06	0.992883	0.983871	Children < Adults
unclassified Lachnospiraceae bacterium 2 1 46FAA	210	288	2.86276e-10	2.31066e-09	2.55459e-05	4.59619e-05	1	1	Children < Adults
Haemophilus pittmaniae	1976	238	1.35162e-07	5.76351e-07	7.75001e-07	0	0.825623	0.467742	Adults < Children
Streptococcus infantarius	1371	235	0.00197022	0.00367991	1.43014e-06	3.20736e-06	0.967972	0.983871	Children < Adults
Megasphaera micronuciformis	572	233	5.73231e-10	4.31834e-09	1.32099e-07	6.81062e-07	0.740214	0.951613	Children < Adults
Haemophilus haemolyticus	367	176	2.52809e-10	2.1161e-09	1.0346e-06	0	0.900356	0.467742	Adults < Children
Actinomyces odontolyticus	175	175	3.60954e-05	9.76406e-05	2.63427e-05	1.58756e-05	1	1	Adults < Children
Campylobacter hominis	1311	171	4.06977e-11	4.18077e-10	4.47366e-07	0	0.836299	0.435484	Adults < Children
Eubacterium limosum	162	150	0.000422651	0.000918453	2.10065e-05	1.35435e-05	1	1	Adults < Children
Haemophilus influenzae	275	132	1.3297e-09	8.48177e-09	1.21235e-06	0	0.882562	0.467742	Adults < Children
Streptococcus suis	130	129	2.80921e-09	1.67074e-08	6.37181e-06	2.36917e-05	0.989324	1	Children < Adults
Ruminococcus albus	138	128	7.36496e-05	0.000180041	2.20462e-05	5.25186e-05	1	0.983871	Children < Adults
Aggregatibacter segnis	599	88	1.0283e-07	4.64794e-07	1.97501e-07	0	0.758007	0.403226	Adults < Children
Prevotella buccalis	112	83	0.000717984	0.00143597	3.99615e-06	2.06226e-06	0.992883	0.919355	Adults < Children
Bacteroides helcogenes	115	69	0.00590618	0.0104281	5.09447e-06	2.84339e-06	0.975089	0.967742	Adults < Children
Lactobacillus reuteri	256	64	1.10644e-09	7.57744e-09	0	7.82906e-08	0.284698	0.677419	Children < Adults
Clostridium butyricum	414	64	0.0047946	0.00859983	0	2.01166e-07	0.469751	0.66129	Children < Adults
Finegoldia magna	122	61	0.00194432	0.00366181	1.15019e-07	0	0.679715	0.403226	Adults < Children
Weissella cibaria	739	60	7.979e-09	4.50814e-08	0	2.16043e-07	0.480427	0.822581	Children < Adults
Pyramidobacter piscolens	100	50	4.53106e-20	2.56005e-18	0	0	0.0142349	0.354839	Children < Adults
Porphyromonas uenonis	128	50	6.35029e-05	0.000159463	8.23558e-08	0	0.55516	0.258065	Adults < Children
Campylobacter concisus	713	39	1.13813e-05	3.57247e-05	4.98326e-08	0	0.548043	0.225806	Adults < Children
Enterococcus gallinarum	773	36	2.03687e-05	5.96299e-05	4.68779e-06	6.00548e-07	0.914591	0.645161	Adults < Children
Treponema succinifaciens	1677	22	4.20231e-06	1.48394e-05	0	0	0.0284698	0.177419	Children < Adults
unclassified Fusobacterium sp. D12	244	13	0.0243971	0.0408425	0	0	0.131673	0.258065	Children < Adults
Prevotella nigrescens	109	11	0.000482339	0.00103818	0	0	0.341637	0.129032	Adults < Children
Proteus mirabilis	1385	3	0.000635845	0.0012946	0	0	0.323843	0.112903	Adults < Children
Faecalibacterium prausnitzii	33617	33513	0.256144	0.328912	0.0216682	0.0242372	1	1	Children = Adults
Escherichia coli	31779	22717	0.685181	0.737386	0.000223247	0.000186087	1	1	Adults = Children
Eubacterium rectale	10790	10787	0.24391	0.316803	0.0176297	0.0180161	1	1	Children = Adults
[Ruminococcus] torques	10831	10775	0.532148	0.602377	0.00856859	0.00744716	1	1	Adults = Children
Clostridium bolteae	9049	8008	0.0565544	0.0893797	0.00021887	0.000164466	1	1	Adults = Children
Eubacterium siraeum	8301	8000	0.0804196	0.121166	0.00168052	0.00119585	1	1	Adults = Children
Roseburia inulinivorans	7169	7120	0.482332	0.564803	0.00206485	0.00204452	1	1	Children = Adults
unclassified Lachnospiraceae bacterium 3 1 57FAA CT1	7560	7090	0.106258	0.157988	0.0004005	0.000347473	1	1	Adults = Children
Bacteroides intestinalis	7247	6967	0.918289	0.939065	0.000115084	0.000151805	1	1	Adults = Children
unclassified butyrate-producing bacterium SS3/4	6323	6080	0.194191	0.265983	0.000739918	0.000670321	1	1	Adults = Children
unclassified Ruminococcus sp. SR1/5	5892	5889	0.0589799	0.0925656	0.00946777	0.012128	1	1	Children = Adults
[Ruminococcus] gnavus	5901	5739	0.043684	0.0705185	0.000740963	0.000907149	1	1	Children = Adults
Collinsella aerofaciens	5475	5440	0.150732	0.214247	0.00813838	0.00772622	1	1	Adults = Children
Streptococcus salivarius	5180	5120	0.464002	0.546169	0.000329671	0.000393733	1	1	Children = Adults
Coprococcus comes	5069	5089	0.230989	0.301755	0.00491453	0.00571406	1	1	Children = Adults
Streptococcus parasanguinis	4860	4759	0.0632809	0.0979553	6.81594e-05	9.13235e-05	1	1	Children = Adults
butyrate-producing bacterium	4681	4696	0.81045	0.855896	0.00783681	0.00748077	1	1	Adults = Children
Clostridium leptum	4701	4632	0.216978	0.293635	0.000634759	0.000577099	1	1	Adults = Children
Akkermansia muciniphila	4444	4463	0.251434	0.324709	0.000338444	0.000384403	1	0.983871	Adults = Children
Pseudoflavonifractor capillosus	4979	4385	0.116423	0.170855	0.000217679	0.000274806	1	1	Children = Adults
Clostridium scindens	4477	4317	0.115112	0.170035	0.000145509	0.000184152	1	1	Children = Adults
Holdemania filiformis	4273	4176	0.967832	0.972133	0.000189797	0.000172885	1	1	Children = Adults
Bifidobacterium adolescentis	4028	3993	0.697703	0.747303	0.0165037	0.0144271	1	1	Adults = Children
Ruminococcus lactaris	4034	3992	0.220689	0.296879	0.00179986	0.00117052	1	1	Adults = Children
Parasutterella excrementihominis	4460	3937	0.0412339	0.0670421	5.94891e-05	2.26593e-05	0.985765	0.967742	Adults = Children
Phascolarctobacterium succinatutens	4020	3929	0.0491159	0.0787247	1.69104e-05	2.08908e-05	1	1	Children = Adults
Ruminococcus bromii	3872	3883	0.551833	0.620469	0.0190773	0.0160317	1	1	Adults = Children
Coprococcus eutactus	3864	3871	0.12947	0.186372	0.000388183	0.000545895	1	1	Children = Adults
Veillonella parvula	4251	3508	0.611955	0.67795	1.32187e-05	1.22383e-05	1	1	Adults = Children
unclassified Coprobacillus sp. 29 1	3949	3439	0.934028	0.950857	0.00019292	0.000197839	1	1	Children = Adults
Dialister invisus	3391	3371	0.169227	0.236082	0.000369093	4.45392e-05	1	1	Adults = Children
unclassified Lachnospiraceae bacterium 1 4 56FAA	3260	3236	0.168789	0.236082	0.00011626	0.000126155	1	1	Children = Adults
Lactobacillus ruminis	2584	3201	0.211238	0.287589	3.18899e-05	3.19793e-05	1	1	Children = Adults
Butyrivibrio crossotus	3049	3036	0.0715411	0.109245	0.000209342	0.00027697	1	1	Children = Adults
Turicibacter sanguinis	2909	2899	0.35585	0.436224	1.07675e-05	1.66739e-05	0.985765	0.967742	Children = Adults
Klebsiella oxytoca	2295	2886	0.127934	0.186372	2.72582e-08	9.71642e-08	0.558719	0.645161	Children = Adults
unclassified Erysipelotrichaceae bacterium 5 2 54FAA	3011	2855	0.634973	0.696621	0.000159633	0.000170795	1	1	Children = Adults
[Clostridium] bartlettii	2821	2799	0.0521233	0.0829568	0.000753861	0.000576969	1	1	Adults = Children
Ruminococcus champanellensis	2763	2675	0.88468	0.917145	6.88714e-05	7.38305e-05	1	1	Adults = Children
Enterobacter hormaechei/cloacae	4399	2467	0.828285	0.866631	7.26401e-08	1.94928e-07	0.576512	0.532258	Children = Adults
Streptococcus sanguinis	3064	2334	0.458837	0.545775	1.15248e-05	1.38736e-05	1	1	Children = Adults
Clostridium spiroforme	2275	2181	0.363271	0.439033	1.86732e-05	3.19697e-05	1	1	Children = Adults
Lactobacillus casei	2638	2076	0.505512	0.585875	8.95596e-07	1.22e-06	0.935943	0.951613	Children = Adults
Veillonella atypica	2515	1999	0.66245	0.719777	5.05955e-06	5.15405e-06	0.996441	1	Adults = Children
Streptococcus australis	1905	1825	0.66862	0.723005	1.51198e-05	1.66547e-05	1	1	Adults = Children
unclassified Lachnospiraceae bacterium 4 1 37FAA	729	1745	0.724053	0.771868	4.73589e-05	4.37077e-05	1	1	Adults = Children
Lactobacillus acidophilus	1876	1734	0.529296	0.602377	0	0	0.345196	0.403226	Children = Adults
Streptococcus vestibularis	1418	1728	0.0640901	0.098533	3.52349e-05	5.19023e-05	1	1	Children = Adults
Streptococcus infantis	2230	1718	0.516476	0.592506	6.84212e-06	6.11165e-06	1	0.983871	Children = Adults
Eubacterium cylindroides	1701	1695	0.301952	0.377023	0.000308441	0.000271791	1	1	Adults = Children
Collinsella stercoris	444	1554	0.338436	0.420255	1.55773e-05	1.66217e-05	1	0.967742	Adults = Children
Eubacterium dolichum	1131	1467	0.982502	0.982502	6.76801e-05	6.37847e-05	1	1	Children = Adults
Enterobacter cloacae	1903	1457	0.167688	0.236082	8.26682e-08	2.43789e-07	0.548043	0.612903	Children = Adults
unclassified Streptococcus sp. C150	895	1433	0.533077	0.602377	1.14475e-05	1.25257e-05	1	0.967742	Children = Adults
butyrate-producing bacterium SSC/2	1408	1411	0.895863	0.924498	0.000902815	0.000999993	1	1	Children = Adults
Bifidobacterium breve	2427	1345	0.0735678	0.111586	0.000216772	0.000188015	1	1	Adults = Children
Veillonella dispar	1719	1320	0.225797	0.300665	3.99088e-06	3.07712e-06	0.989324	0.983871	Adults = Children
Gemella sanguinis	1586	1112	0.133452	0.190887	3.93424e-06	2.29774e-06	1	1	Adults = Children
Peptostreptococcus anaerobius	1069	959	0.061099	0.0952302	7.79792e-06	1.03421e-05	1	1	Children = Adults
Prevotella bivia	1147	852	0.228246	0.30134	1.28355e-05	7.97841e-06	0.985765	1	Adults = Children
unclassified Citrobacter sp. 30 2	3252	608	0.798949	0.847711	2.69479e-07	2.62108e-07	0.572954	0.645161	Children = Adults
Lactobacillus casei group	844	594	0.958724	0.96839	2.09021e-07	2.83527e-07	0.683274	0.693548	Adults = Children
Porphyromonas asaccharolytica	1196	506	0.273102	0.34306	9.35545e-07	6.6542e-07	0.97153	0.967742	Adults = Children
Streptococcus mitis	481	392	0.432671	0.517374	2.41053e-06	2.35143e-06	0.996441	0.967742	Adults = Children
Streptococcus oralis	514	370	0.57368	0.64184	1.00412e-06	1.4626e-06	0.932384	0.83871	Children = Adults
Peptoniphilus lacrimalis	1363	364	0.508616	0.586466	6.56574e-07	8.10181e-07	0.903915	0.983871	Children = Adults
Anaerococcus vaginalis	1311	346	0.827942	0.866631	3.28445e-07	4.42714e-07	0.879004	0.951613	Children = Adults
unclassified Clostridium sp. 7 2 43FAA	1126	330	0.431013	0.517374	2.73392e-05	1.68681e-05	0.989324	1	Adults = Children
Fusobacterium gonidiaformans	581	271	0.95982	0.96839	0	0	0.323843	0.306452	Children = Adults
Citrobacter koseri	198	200	0.462564	0.546169	1.97363e-07	5.74074e-07	0.683274	0.693548	Children = Adults
Enterobacter aerogenes	109	182	0.913483	0.938396	5.27359e-08	5.88603e-08	0.565836	0.548387	Adults = Children
Streptococcus gallolyticus	1825	176	0.358807	0.436224	8.48798e-06	8.12665e-06	1	1	Adults = Children
unclassified Fusobacterium	720	165	0.098783	0.147847	0	6.54624e-08	0.451957	0.629032	Children = Adults
unclassified Eggerthella sp. YY7918	167	159	0.343458	0.424161	1.41131e-05	1.2043e-05	0.996441	1	Adults = Children
Klebsiella pneumoniae	176	146	0.0370386	0.0606574	0	0	0.213523	0.306452	Children = Adults
Klebsiella pneumoniae/Klebsiella variicola group	97	144	0.606531	0.675251	0	0	0.209964	0.225806	Children = Adults
Prevotella buccae	286	136	0.873404	0.909628	5.46751e-07	5.87764e-07	0.886121	0.83871	Adults = Children
unclassified Enterobacteriaceae bacterium 9 2 54FAA	711	134	0.271676	0.34306	0	1.26525e-08	0.47331	0.5	Children = Adults
Ruminococcus flavefaciens	127	122	0.229339	0.30134	7.51338e-06	8.55949e-06	0.982206	0.967742	Children = Adults
Salmonella enterica	274	109	0.488907	0.569551	3.7008e-07	2.48803e-07	0.640569	0.580645	Adults = Children
Streptococcus constellatus	165	87	0.273234	0.34306	3.4509e-07	2.80711e-07	0.811388	0.725806	Adults = Children
Lactobacillus amylovorus	1833	67	0.652212	0.712077	1.3424e-06	1.54916e-06	0.967972	0.967742	Children = Adults
Citrobacter youngae	434	41	0.359017	0.436224	0	0	0.256228	0.322581	Children = Adults
Parvimonas sp. oral taxon 110	114	36	0.129104	0.186372	0	0	0.391459	0.274194	Adults = Children
Lactobacillus plantarum	146	26	0.183292	0.254135	0	1.6872e-07	0.430605	0.548387	Children = Adults
Porphyromonas endodontalis	163	18	0.26745	0.34149	0	0	0.309609	0.274194	Adults = Children
Enterococcus casseliflavus	110	13	0.186456	0.256946	0	0	0.0782918	0.129032	Children = Adults
Providencia rettgeri	949	12	0.226164	0.300665	0	0	0.3879	0.435484	Children = Adults
Streptococcus equinus	100	6	0.630613	0.695213	0	0	0.459075	0.483871	Children = Adults

## Sheet: ST6
Table S6 Dirichlet multinomial mixtures (DMM)-based enterotypes in Dutch children
Sample ID	Enterotype	Enterotype	Gene Number	Gene Shannon index	KO Number	KO Shannon index	Fraction of reads mapped to genes with taxonomic annotation	Fraction of reads mapped to genes with KO annotation
D100	E1	Bacteroides	692896	12.4334	4320	7.38411	0.526114	0.673242
D102	E1	Bacteroides	718618	12.5225	4624	7.38962	0.593823	0.678943
D103	E1	Bacteroides	931329	12.8474	5474	7.44351	0.507513	0.665535
D104	E1	Bacteroides	854233	12.5839	4726	7.37803	0.634199	0.668936
D106	E1	Bacteroides	743161	12.5678	4412	7.38858	0.552344	0.653856
D107	E1	Bacteroides	638845	12.3126	4754	7.37711	0.652215	0.673952
D108	E1	Bacteroides	863222	12.7232	5176	7.43022	0.470224	0.638765
D109	E1	Bacteroides	530998	11.8813	4714	7.59171	0.681633	0.668918
D113	E1	Bacteroides	687067	12.4632	5073	7.38646	0.530732	0.668137
D114	E1	Bacteroides	584284	12.2067	4197	7.36924	0.653639	0.666292
D116	E1	Bacteroides	521789	12.1202	4582	7.36993	0.687211	0.656873
D118	E1	Bacteroides	783992	12.6018	5283	7.41201	0.583649	0.66687
D12	E1	Bacteroides	837281	12.7073	4903	7.45162	0.58227	0.656251
D120	E1	Bacteroides	653233	12.2921	4728	7.43025	0.574112	0.629554
D122	E1	Bacteroides	853763	12.7866	5110	7.35983	0.404281	0.669916
D126	E1	Bacteroides	726140	12.5706	5175	7.38254	0.561121	0.666618
D128	E1	Bacteroides	880708	12.7738	4365	7.37092	0.557619	0.676882
D129	E1	Bacteroides	519377	12.0072	4587	7.35511	0.719338	0.664578
D13	E1	Bacteroides	749267	12.5732	5198	7.40885	0.564329	0.65561
D130	E1	Bacteroides	732911	12.3444	5062	7.37452	0.638927	0.678625
D131	E1	Bacteroides	829680	12.6832	5552	7.47777	0.521303	0.660235
D132	E1	Bacteroides	579237	12.1465	4706	7.37542	0.649312	0.656982
D134	E1	Bacteroides	727772	12.5697	4737	7.39184	0.569985	0.65332
D137	E1	Bacteroides	570126	12.209	4253	7.34888	0.678552	0.652387
D138	E1	Bacteroides	760817	12.5574	5036	7.41343	0.566534	0.662616
D141	E1	Bacteroides	665669	12.2602	4655	7.36434	0.588968	0.66708
D143	E1	Bacteroides	742843	12.6302	4560	7.36998	0.54603	0.667303
D144	E1	Bacteroides	619506	12.2673	4170	7.33677	0.457678	0.667195
D146	E1	Bacteroides	639364	12.2264	4865	7.37741	0.699448	0.673122
D148	E1	Bacteroides	648807	12.2968	4703	7.44325	0.481587	0.666351
D149	E1	Bacteroides	449331	11.651	4570	7.37731	0.792796	0.665484
D15	E1	Bacteroides	765912	12.5151	5109	7.37444	0.585285	0.672371
D151	E1	Bacteroides	881850	12.6548	5767	7.45709	0.449393	0.653189
D154	E1	Bacteroides	866492	12.687	4737	7.42594	0.547684	0.672296
D155	E1	Bacteroides	717471	12.3211	4870	7.42207	0.543915	0.669108
D158	E1	Bacteroides	509358	12.138	4111	7.35237	0.688811	0.641676
D16	E1	Bacteroides	669992	12.3241	4279	7.39346	0.707564	0.665437
D160	E1	Bacteroides	753512	12.5741	4584	7.38274	0.652452	0.668349
D161	E1	Bacteroides	727265	12.4183	4341	7.40954	0.540765	0.647496
D162	E1	Bacteroides	405791	11.5408	4061	7.34836	0.714921	0.665917
D163	E1	Bacteroides	833605	12.7023	4834	7.37448	0.458651	0.657445
D164	E1	Bacteroides	644481	12.2723	4618	7.41734	0.49399	0.648814
D168	E1	Bacteroides	683348	12.3847	4676	7.37887	0.662788	0.667383
D17	E1	Bacteroides	363590	11.5531	4274	7.36521	0.832369	0.65906
D174	E1	Bacteroides	781199	12.5241	4783	7.43128	0.458478	0.649222
D175	E1	Bacteroides	541480	12.1515	4120	7.36374	0.638853	0.651889
D178	E1	Bacteroides	713345	12.4739	4786	7.41611	0.633203	0.679615
D179	E1	Bacteroides	712990	12.3854	4587	7.4028	0.574749	0.663548
D18	E1	Bacteroides	548008	12.0645	4163	7.3515	0.636227	0.677068
D181	E1	Bacteroides	647982	12.3472	4302	7.37487	0.627922	0.672378
D182	E1	Bacteroides	794951	12.3966	4609	7.41551	0.468553	0.668413
D186	E1	Bacteroides	661771	12.3352	5135	7.37797	0.467857	0.667878
D187	E1	Bacteroides	852196	12.7196	4956	7.40182	0.561499	0.663648
D189	E1	Bacteroides	756349	12.5247	5169	7.41842	0.564611	0.659134
D194	E1	Bacteroides	729779	12.4765	4936	7.40577	0.627246	0.65265
D195	E1	Bacteroides	674330	12.3897	4857	7.38945	0.571977	0.671724
D197	E1	Bacteroides	588028	12.0933	4739	7.37121	0.623209	0.657666
D198	E1	Bacteroides	813009	12.5811	5443	7.44811	0.474027	0.656356
D199	E1	Bacteroides	568851	12.1818	4631	7.37719	0.688013	0.663753
D200	E1	Bacteroides	667164	12.1786	4661	7.38186	0.453365	0.627726
D202	E1	Bacteroides	643075	12.2166	4497	7.40614	0.609586	0.651164
D204	E1	Bacteroides	619145	12.2743	4379	7.35897	0.60317	0.645397
D206	E1	Bacteroides	784065	12.5465	5452	7.41033	0.595463	0.672175
D209	E1	Bacteroides	533849	12.2828	4597	7.40198	0.713619	0.667964
D21	E1	Bacteroides	774917	12.5798	4996	7.36945	0.497317	0.652283
D210	E1	Bacteroides	771906	12.4319	5370	7.40051	0.462578	0.669477
D211	E1	Bacteroides	539753	12.1408	4642	7.42963	0.729422	0.668202
D212	E1	Bacteroides	779923	12.5483	4836	7.38705	0.348957	0.662567
D216	E1	Bacteroides	646271	12.3276	4692	7.59703	0.656734	0.675335
D227	E1	Bacteroides	725292	12.4958	4399	7.37499	0.580712	0.661285
D23	E1	Bacteroides	631160	12.3475	4722	7.38825	0.708867	0.669578
D230	E1	Bacteroides	859326	12.7999	5099	7.37212	0.49471	0.653887
D232	E1	Bacteroides	528072	12.028	4200	7.34248	0.720182	0.679662
D233	E1	Bacteroides	774247	12.6302	5296	7.36671	0.606041	0.660016
D234	E1	Bacteroides	682767	12.3354	5087	7.39967	0.47749	0.632525
D235	E1	Bacteroides	588109	12.3038	4103	7.34081	0.673938	0.660653
D237	E1	Bacteroides	707336	12.4451	4645	7.37221	0.555659	0.667505
D239	E1	Bacteroides	756659	12.5519	5058	7.43715	0.54805	0.663761
D24	E1	Bacteroides	696466	12.3834	5093	7.39042	0.594181	0.645205
D240	E1	Bacteroides	560042	12.1901	4687	7.40426	0.533334	0.663444
D242	E1	Bacteroides	675352	12.4431	4270	7.39808	0.494302	0.663558
D243	E1	Bacteroides	851896	12.6847	4380	7.41029	0.486606	0.649342
D245	E1	Bacteroides	751582	12.5139	4671	7.38772	0.544512	0.672822
D248	E1	Bacteroides	829517	12.6894	5416	7.40873	0.533338	0.666743
D249	E1	Bacteroides	874560	12.6847	5327	7.41568	0.534301	0.665124
D25	E1	Bacteroides	675684	12.4316	4586	7.39808	0.603177	0.649317
D251	E1	Bacteroides	604029	12.365	4220	7.33979	0.572821	0.675071
D254	E1	Bacteroides	632459	12.4177	4734	7.33603	0.570836	0.683739
D255	E1	Bacteroides	726764	12.4598	4807	7.45731	0.500819	0.644875
D256	E1	Bacteroides	582517	12.204	4988	7.42022	0.664139	0.648978
D257	E1	Bacteroides	525093	12.165	4149	7.36251	0.687782	0.674973
D258	E1	Bacteroides	919365	12.8482	5302	7.41462	0.552385	0.662516
D259	E1	Bacteroides	637954	12.2554	4289	7.37042	0.686229	0.662752
D26	E1	Bacteroides	754610	12.4924	4567	7.40792	0.480144	0.635177
D260	E1	Bacteroides	761990	12.5236	4270	7.36929	0.592882	0.665471
D263	E1	Bacteroides	664274	12.4505	4356	7.36268	0.569987	0.67723
D265	E1	Bacteroides	680057	12.3273	4782	7.66701	0.732556	0.698968
D266	E1	Bacteroides	693740	12.4656	4667	7.36839	0.655444	0.654929
D267	E1	Bacteroides	717306	12.5734	4625	7.40371	0.490875	0.670684
D268	E1	Bacteroides	724583	12.2371	4648	7.4331	0.499087	0.630589
D27	E1	Bacteroides	863482	12.7175	4741	7.38101	0.491442	0.665694
D275	E1	Bacteroides	623348	12.4545	4378	7.41759	0.619325	0.653509
D277	E1	Bacteroides	852626	12.7332	5534	7.57483	0.544359	0.668332
D278	E1	Bacteroides	576716	12.2776	4132	7.35905	0.691011	0.648569
D279	E1	Bacteroides	676989	12.4475	4493	7.37023	0.632638	0.674399
D28	E1	Bacteroides	629979	12.2278	4801	7.37374	0.677858	0.675501
D280	E1	Bacteroides	890364	12.8159	5113	7.42655	0.45831	0.655892
D281	E1	Bacteroides	734162	12.5433	4349	7.37134	0.595761	0.663751
D30	E1	Bacteroides	655451	12.2743	4442	7.36415	0.690368	0.679418
D31	E1	Bacteroides	775647	12.5763	4988	7.3733	0.522331	0.665835
D32	E1	Bacteroides	663019	12.5145	5316	7.42508	0.604221	0.662832
D33	E1	Bacteroides	825070	12.7273	5535	7.44173	0.417016	0.663996
D35	E1	Bacteroides	815341	12.5666	5207	7.39738	0.428516	0.662514
D37	E1	Bacteroides	600289	12.1682	4692	7.38243	0.617004	0.660322
D39	E1	Bacteroides	771956	12.5206	4662	7.39991	0.507448	0.666848
D40	E1	Bacteroides	735157	12.4745	5060	7.4365	0.608759	0.665629
D45	E1	Bacteroides	443980	11.8912	4555	7.35878	0.695115	0.651229
D46	E1	Bacteroides	652285	12.229	4945	7.56803	0.666185	0.694656
D51	E1	Bacteroides	791191	12.5913	4798	7.45017	0.509133	0.638403
D52	E1	Bacteroides	733200	12.5922	4509	7.37539	0.620475	0.670065
D53	E1	Bacteroides	869138	12.6825	5696	7.41347	0.555752	0.66715
D59	E1	Bacteroides	832688	12.6498	4869	7.40406	0.494421	0.660855
D61	E1	Bacteroides	775121	12.5037	4526	7.39601	0.64254	0.677303
D62	E1	Bacteroides	906303	12.8455	5545	7.38517	0.496272	0.6744
D65	E1	Bacteroides	717179	12.4174	4378	7.41467	0.69651	0.651892
D66	E1	Bacteroides	720625	12.2108	4732	7.34607	0.66385	0.662758
D69	E1	Bacteroides	538116	12.0292	4224	7.36226	0.729723	0.659191
D7	E1	Bacteroides	679931	12.3228	4676	7.4125	0.576417	0.654994
D70	E1	Bacteroides	792771	12.6203	4735	7.4056	0.436438	0.652895
D72	E1	Bacteroides	845011	12.6734	5398	7.41922	0.532483	0.668543
D78	E1	Bacteroides	782709	12.5551	5404	7.38409	0.447913	0.666114
D79	E1	Bacteroides	656942	12.3391	4695	7.37085	0.593105	0.680349
D8	E1	Bacteroides	750016	12.5957	4855	7.41243	0.63196	0.654039
D83	E1	Bacteroides	541438	12.0719	4655	7.33495	0.607449	0.660611
D86	E1	Bacteroides	851133	12.7876	4897	7.40326	0.532147	0.667518
D87	E1	Bacteroides	682942	12.3514	4797	7.38618	0.612463	0.665383
D89	E1	Bacteroides	780411	12.5808	5292	7.38864	0.574946	0.681199
D9	E1	Bacteroides	674742	12.3732	4667	7.38022	0.664933	0.671561
D91	E1	Bacteroides	657095	12.43	4289	7.39019	0.635448	0.660714
D93	E1	Bacteroides	853888	12.782	5613	7.43983	0.580297	0.653989
D96	E1	Bacteroides	850019	12.6486	4986	7.37964	0.587939	0.66127
D97	E1	Bacteroides	732830	12.4452	5271	7.38856	0.541697	0.673914
D98	E1	Bacteroides	671085	12.3824	4591	7.37334	0.607839	0.678038
D10	E3	Bifidobacterium	601190	11.8473	4345	7.34834	0.632071	0.681521
D101	E3	Bifidobacterium	787198	12.5508	4471	7.39219	0.587857	0.689779
D11	E3	Bifidobacterium	642591	12.1257	4344	7.32497	0.662237	0.673765
D123	E3	Bifidobacterium	683139	12.2852	4312	7.36734	0.547834	0.676391
D125	E3	Bifidobacterium	518456	11.8591	4703	7.48285	0.785339	0.678582
D127	E3	Bifidobacterium	788732	12.5805	4446	7.40422	0.584632	0.674685
D133	E3	Bifidobacterium	539987	11.9277	4473	7.38288	0.706921	0.676036
D135	E3	Bifidobacterium	539862	12.0805	4697	7.40385	0.734902	0.689909
D136	E3	Bifidobacterium	730651	12.3095	4461	7.38662	0.649562	0.692292
D14	E3	Bifidobacterium	944922	12.8811	4837	7.40813	0.552566	0.669117
D140	E3	Bifidobacterium	560484	12.1357	4422	7.36874	0.709561	0.680125
D142	E3	Bifidobacterium	414315	11.6763	3889	7.36478	0.794392	0.70038
D145	E3	Bifidobacterium	785876	12.5442	5240	7.39026	0.573147	0.6692
D159	E3	Bifidobacterium	502956	11.9376	4115	7.35506	0.684045	0.670102
D167	E3	Bifidobacterium	714541	12.4366	4715	7.41386	0.573083	0.686997
D170	E3	Bifidobacterium	478766	12.0538	4154	7.35832	0.740715	0.693406
D185	E3	Bifidobacterium	595539	11.9843	4703	7.37865	0.75119	0.682281
D191	E3	Bifidobacterium	582704	11.8871	4214	7.34083	0.650203	0.690023
D192	E3	Bifidobacterium	770819	12.5572	4738	7.4013	0.549683	0.679972
D193	E3	Bifidobacterium	550512	11.6363	4650	7.34012	0.690275	0.701031
D20	E3	Bifidobacterium	560583	11.8478	4663	7.34705	0.660649	0.700985
D201	E3	Bifidobacterium	544340	11.9794	4713	7.61714	0.74171	0.690682
D203	E3	Bifidobacterium	490667	11.7094	4560	7.3413	0.746899	0.66736
D205	E3	Bifidobacterium	579033	11.8582	4542	7.34824	0.698353	0.692789
D207	E3	Bifidobacterium	822780	12.4661	5337	7.38877	0.538454	0.675876
D208	E3	Bifidobacterium	596515	11.9964	4483	7.36101	0.664914	0.687112
D213	E3	Bifidobacterium	562128	11.6656	4619	7.30442	0.758535	0.705654
D217	E3	Bifidobacterium	659016	12.3054	5049	7.39554	0.681271	0.680235
D218	E3	Bifidobacterium	645489	12.1391	4208	7.33135	0.61261	0.681483
D220	E3	Bifidobacterium	734720	12.1726	5360	7.66273	0.672688	0.693829
D222	E3	Bifidobacterium	519513	11.5707	4644	7.3599	0.69852	0.651638
D223	E3	Bifidobacterium	873693	12.7107	5404	7.39775	0.455061	0.67081
D229	E3	Bifidobacterium	666487	12.1058	4428	7.38745	0.621725	0.672659
D231	E3	Bifidobacterium	555178	12.1205	4764	7.56997	0.706032	0.704123
D236	E3	Bifidobacterium	812456	12.4332	5097	7.53681	0.534445	0.661917
D238	E3	Bifidobacterium	535466	11.8001	4433	7.35366	0.745279	0.698033
D241	E3	Bifidobacterium	591195	11.7657	4294	7.35434	0.676567	0.657224
D247	E3	Bifidobacterium	596469	12.0392	4699	7.37769	0.659507	0.680324
D253	E3	Bifidobacterium	802475	12.2976	5197	7.42531	0.510203	0.667157
D262	E3	Bifidobacterium	705988	12.157	5287	7.6074	0.649041	0.674183
D270	E3	Bifidobacterium	450882	11.2427	4111	7.29868	0.805233	0.693873
D271	E3	Bifidobacterium	388763	11.6356	4087	7.30513	0.742123	0.712188
D276	E3	Bifidobacterium	926585	12.7857	5315	7.44097	0.448479	0.668741
D29	E3	Bifidobacterium	535345	12.1246	4068	7.36106	0.743121	0.680189
D34	E3	Bifidobacterium	651138	12.2388	4212	7.39744	0.548566	0.674929
D38	E3	Bifidobacterium	677677	12.3541	4535	7.38315	0.672765	0.68585
D42	E3	Bifidobacterium	578447	11.5912	4748	7.45565	0.70316	0.682053
D43	E3	Bifidobacterium	891408	12.6498	5487	7.44538	0.404845	0.671106
D44	E3	Bifidobacterium	732155	12.2123	4354	7.4176	0.537587	0.66719
D47	E3	Bifidobacterium	728321	12.1804	4334	7.3929	0.544128	0.678288
D48	E3	Bifidobacterium	1069059	12.9122	5806	7.47232	0.507624	0.680093
D55	E3	Bifidobacterium	649988	11.9478	4732	7.3835	0.724518	0.691465
D57	E3	Bifidobacterium	658570	12.2673	4650	7.39406	0.695479	0.679257
D6	E3	Bifidobacterium	531008	12.0076	4423	7.36848	0.664955	0.674324
D60	E3	Bifidobacterium	547132	11.8597	4593	7.35241	0.700245	0.694682
D64	E3	Bifidobacterium	514034	11.5797	4176	7.31799	0.758444	0.701709
D74	E3	Bifidobacterium	399094	11.3961	4564	7.35388	0.784346	0.685556
D75	E3	Bifidobacterium	643610	11.9048	5092	7.44002	0.67622	0.696018
D76	E3	Bifidobacterium	587539	12.0826	4550	7.37609	0.689069	0.683292
D77	E3	Bifidobacterium	705051	12.1468	4839	7.48932	0.646973	0.671544
D81	E3	Bifidobacterium	268363	10.8404	4602	7.37217	0.738826	0.731385
D85	E3	Bifidobacterium	642132	12.2636	4527	7.35682	0.597317	0.670459
D92	E3	Bifidobacterium	664749	12.0342	5047	7.40584	0.741274	0.699655
D99	E3	Bifidobacterium	608194	12.2372	4373	7.32639	0.597975	0.686517
D1	E2	Prevotella	709526	12.4069	4711	7.4045	0.625704	0.664465
D105	E2	Prevotella	643875	12.2584	4351	7.40139	0.668341	0.677224
D110	E2	Prevotella	565001	12.1134	4559	7.38757	0.674368	0.672927
D111	E2	Prevotella	725771	12.2053	4964	7.38025	0.491792	0.659471
D112	E2	Prevotella	896428	12.8376	4973	7.40377	0.497918	0.664291
D115	E2	Prevotella	890899	12.7398	5490	7.45782	0.506315	0.666846
D117	E2	Prevotella	633528	12.367	4114	7.37436	0.604726	0.681643
D119	E2	Prevotella	991616	12.9373	5604	7.3993	0.432282	0.663702
D121	E2	Prevotella	670243	12.2049	4522	7.40674	0.626893	0.657169
D124	E2	Prevotella	537304	11.5082	4444	7.32179	0.673019	0.655595
D139	E2	Prevotella	563057	11.7472	4729	7.41066	0.71419	0.658765
D147	E2	Prevotella	608037	11.5557	4203	7.34224	0.682311	0.655379
D150	E2	Prevotella	798581	12.5789	4545	7.38012	0.52932	0.668034
D152	E2	Prevotella	634562	12.1873	4399	7.3754	0.660368	0.661239
D153	E2	Prevotella	733716	12.3627	4718	7.40109	0.593787	0.661247
D156	E2	Prevotella	628741	12.01	4245	7.35619	0.582549	0.6378
D157	E2	Prevotella	827818	12.4497	4757	7.38162	0.638802	0.674199
D165	E2	Prevotella	529065	12.14	4139	7.38167	0.699767	0.665642
D166	E2	Prevotella	816098	12.5626	4847	7.41618	0.56749	0.683171
D169	E2	Prevotella	684915	12.3064	4940	7.39487	0.638847	0.683927
D171	E2	Prevotella	743142	12.4574	4781	7.39478	0.633349	0.668484
D172	E2	Prevotella	875240	12.7122	5091	7.35662	0.483618	0.64298
D173	E2	Prevotella	753428	12.3873	4817	7.34731	0.454225	0.653835
D176	E2	Prevotella	608922	12.0775	4237	7.37434	0.669434	0.661921
D177	E2	Prevotella	611997	12.1663	4271	7.38109	0.583674	0.681549
D180	E2	Prevotella	717434	12.2169	4659	7.40821	0.525351	0.665376
D183	E2	Prevotella	764997	12.5542	4629	7.34617	0.57457	0.67814
D184	E2	Prevotella	544867	11.5728	4226	7.30704	0.608241	0.653828
D188	E2	Prevotella	818347	12.369	5060	7.38401	0.464287	0.668782
D19	E2	Prevotella	715179	12.3591	4364	7.38257	0.600235	0.660862
D190	E2	Prevotella	587882	12.1272	4707	7.43686	0.64014	0.66265
D196	E2	Prevotella	782567	12.5244	5019	7.37667	0.539737	0.659308
D2	E2	Prevotella	809442	12.5518	4940	7.40588	0.547786	0.644436
D214	E2	Prevotella	737131	12.5441	4758	7.36654	0.603001	0.67128
D215	E2	Prevotella	661111	12.0154	4261	7.36307	0.550648	0.672122
D219	E2	Prevotella	593451	12.1235	4557	7.38627	0.659515	0.664599
D22	E2	Prevotella	649141	12.2793	4351	7.40288	0.637897	0.670216
D221	E2	Prevotella	778148	12.3033	4982	7.38131	0.60864	0.675703
D224	E2	Prevotella	539286	11.5196	4197	7.33741	0.661271	0.672741
D225	E2	Prevotella	790790	12.618	4929	7.40818	0.588645	0.663905
D226	E2	Prevotella	880079	12.7173	5532	7.41259	0.557255	0.660333
D228	E2	Prevotella	646075	12.1147	4212	7.38908	0.630228	0.663599
D244	E2	Prevotella	729486	12.356	4236	7.37989	0.631385	0.666195
D246	E2	Prevotella	520266	11.5638	4111	7.35423	0.665877	0.677917
D250	E2	Prevotella	801117	12.4749	5081	7.40848	0.571478	0.665127
D252	E2	Prevotella	848191	12.5304	4852	7.38136	0.580056	0.661936
D261	E2	Prevotella	758415	12.2705	5248	7.41818	0.572447	0.65082
D264	E2	Prevotella	743816	12.3496	4754	7.44678	0.538927	0.656265
D269	E2	Prevotella	851897	12.6833	4856	7.51634	0.630952	0.687079
D272	E2	Prevotella	324836	10.7303	4220	7.30308	0.643713	0.67367
D273	E2	Prevotella	693323	12.2555	4796	7.3978	0.630152	0.667659
D274	E2	Prevotella	850528	12.7046	4647	7.38901	0.540138	0.666665
D3	E2	Prevotella	629733	12.393	4345	7.39509	0.670857	0.658126
D36	E2	Prevotella	750427	12.5109	4837	7.41626	0.611485	0.66434
D4	E2	Prevotella	735489	12.3497	4717	7.38924	0.615259	0.66055
D41	E2	Prevotella	766491	12.3278	4770	7.40331	0.577985	0.679755
D49	E2	Prevotella	415702	11.3119	4229	7.36071	0.745381	0.672036
D5	E2	Prevotella	693918	12.2966	4665	7.41703	0.688655	0.661007
D50	E2	Prevotella	713610	12.4121	4917	7.38568	0.477556	0.680099
D54	E2	Prevotella	828433	12.6807	4880	7.37179	0.506518	0.661336
D56	E2	Prevotella	689438	12.1809	4404	7.39615	0.609271	0.665779
D58	E2	Prevotella	854536	12.679	5168	7.39309	0.547733	0.664338
D63	E2	Prevotella	735143	12.2991	4637	7.4288	0.369283	0.657057
D67	E2	Prevotella	901403	12.7245	4958	7.39639	0.532235	0.663444
D68	E2	Prevotella	641867	12.2285	4246	7.38201	0.643337	0.663404
D71	E2	Prevotella	808793	12.2926	4868	7.40682	0.526763	0.663984
D73	E2	Prevotella	799965	12.6382	5099	7.42587	0.546551	0.662665
D80	E2	Prevotella	743696	12.4627	4339	7.38635	0.581039	0.649323
D82	E2	Prevotella	632767	12.3852	4526	7.39406	0.680405	0.661971
D84	E2	Prevotella	650065	12.2464	4786	7.44267	0.74603	0.67694
D88	E2	Prevotella	939157	12.6665	4818	7.39546	0.521964	0.667956
D90	E2	Prevotella	989232	12.8864	5614	7.4388	0.449788	0.666489
D94	E2	Prevotella	861576	12.6565	4788	7.40167	0.546157	0.663059
D95	E2	Prevotella	921695	12.7849	4561	7.36989	0.416378	0.653065

## Sheet: ST7
Table S7 List of genera that differ significantly in abundance between enterotypes. Only genera that had great than 100 annotated genes at least one enterotype group were seleted for Kruskal–Wallis test.
Genus	Number of genes			Kruskal–Wallis test		Relative abundance (median)			P-value (Dunn's Post-hoc test)			Prevalence			Enrichment
	E1	E2	E3	P-value	FDR	E1	E2	E3	E1 vs. E3	E1 vs. E2	E2 vs. E3	E1	E2	E3
Collinsella	45173	44260	43359	9.59744e-11	1.296e-09	0.0116852	0.0151831	0.0260551	3.32803e-11	0.0342615	3.87052e-05	1	1	1	E1 < E2 < E3
Olsenella	385	424	577	8.84477e-05	0.000340971	6.4667e-07	3.66364e-06	1.43974e-06	0.00257849	0.000384752	0.652097	0.797203	0.932432	0.9375	E1 < E3 = E2
Leuconostoc	1669	1244	1546	0.00558725	0.0129305	8.25872e-07	1.20979e-06	2.93073e-06	0.00402686	0.449758	0.0426527	0.916084	0.864865	0.9375	E1 = E2 < E3
Achromobacter	133	113	114	0.00280161	0.00732032	0	2.17007e-07	3.71059e-07	0.00288849	0.0771762	0.202481	0.468531	0.567568	0.671875	E1 = E2 = E3
Gemella	1571	1460	1476	0.0322645	0.0512437	1.02228e-05	1.19387e-05	1.68906e-05	0.0267962	0.309586	0.22009	1	1	1	E1 = E2 = E3
Granulicatella	1363	1007	938	0.0124723	0.0246404	1.27034e-06	1.87275e-06	3.12917e-06	0.0114474	0.186499	0.207822	1	0.986486	1	E1 = E2 = E3
Methanosphaera	1454	1467	1508	0.0264591	0.0437386	0	0	0	0.0248366	0.729238	0.0626286	0.153846	0.175676	0.296875	E1 = E2 = E3
Peptostreptococcus	1679	773	1495	0.10102	0.136377	9.66302e-06	1.11019e-05	1.21641e-05	0.110633	0.373062	0.373062	1	1	1	E1 = E2 = E3
Slackia	1165	1002	1776	0.0042682	0.0108039	1.62018e-05	2.4473e-05	3.30704e-05	0.00426103	0.0972841	0.206911	1	1	1	E1 = E2 = E3
Weissella	400	528	237	0.097256	0.133521	0	3.24057e-08	7.52283e-08	0.102981	0.777085	0.155623	0.48951	0.513514	0.609375	E1 = E2 = E3
Prevotella	23535	25532	21188	2.58296e-34	2.0898e-32	0.000338194	0.0690778	0.000407847	0.729051	5.02538e-32	7.13112e-22	1	1	1	E1 = E3 < E2
Acidaminococcus	2458	335	1931	0.475659	0.532539	1.24192e-06	1.91954e-06	2.6478e-06	0.707921	0.707921	0.707921	0.699301	0.743243	0.75	E1 = E3 = E2
Dorea	13955	13638	13430	0.128271	0.16758	0.0111464	0.0122454	0.0115167	0.313371	0.167662	0.619301	1	1	1	E1 = E3 = E2
Lactococcus	4438	4914	4948	0.503193	0.548715	2.09894e-05	2.44855e-05	2.44559e-05	0.658018	0.658018	0.658018	1	1	1	E1 = E3 = E2
Mitsuokella	1917	5135	5141	0.260429	0.314848	4.20813e-07	6.11114e-07	5.30872e-07	0.331856	0.331856	0.902361	0.853147	0.797297	0.796875	E1 = E3 = E2
Solobacterium	1690	1546	1676	0.479546	0.532539	3.3489e-06	4.207e-06	4.44398e-06	0.639636	0.639636	0.808806	0.993007	1	1	E1 = E3 = E2
Anaerostipes	3999	2181	4102	7.04907e-08	5.7105e-07	2.50789e-05	1.84324e-05	2.74505e-05	0.544599	5.94908e-07	1.46063e-06	1	1	1	E2 < E1 = E3
Clostridium	95877	79984	89118	1.37883e-05	6.57529e-05	0.0197466	0.0166711	0.0223706	0.0699137	0.000589264	1.45874e-05	1	1	1	E2 < E1 = E3
Coprobacillus	8311	7358	8263	1.76831e-05	7.965e-05	0.000522933	0.000387821	0.000587101	0.667865	5.94994e-05	0.000113637	1	1	1	E2 < E1 = E3
Eggerthella	8439	7966	8234	2.54664e-05	0.000103275	0.0010164	0.000761068	0.00130434	0.0573349	0.00123713	2.23701e-05	1	1	1	E2 < E1 = E3
Proteus	1411	7	6	0.00253486	0.00689868	0	0	0	0.674991	0.0043462	0.0043462	0.384615	0.175676	0.390625	E2 < E1 = E3
Ruminococcus	48173	46520	45246	0.000209231	0.000756614	0.0642783	0.052058	0.0761698	0.0842776	0.00441265	0.000177803	1	1	1	E2 < E1 = E3
Salmonella	401	189	310	0.00255507	0.00689868	5.4317e-07	2.52e-07	1.36214e-06	0.121	0.0234684	0.00206773	0.741259	0.608108	0.75	E2 < E1 = E3
Actinomyces	2951	2895	2918	0.00983	0.0199058	9.50289e-05	7.76091e-05	0.00011726	0.014203	0.511391	0.0136676	1	1	1	E2 = E1 < E3
Bifidobacterium	33487	32447	35133	1.05144e-27	4.2525e-26	0.0493365	0.0430731	0.178692	1.23594e-24	0.583474	1.45532e-21	1	1	1	E2 = E1 < E3
Streptococcus	44616	40664	40865	0.0229887	0.0396188	0.00126201	0.00131027	0.00173265	0.0242148	0.822015	0.0242148	1	1	1	E2 = E1 < E3
Anaerococcus	1399	610	1263	0.065067	0.0966948	2.15698e-06	1.92399e-06	2.36504e-06	0.357854	0.124315	0.0705498	1	0.986486	0.984375	E2 = E1 = E3
Blautia	55904	50300	54389	0.911923	0.923322	0.0227175	0.0232098	0.022214	0.982494	0.982494	0.982494	1	1	1	E2 = E1 = E3
Citrobacter	5153	917	4711	0.0204347	0.0367824	6.79142e-07	4.01402e-07	2.66114e-06	0.125616	0.125616	0.0158406	0.811189	0.743243	0.8125	E2 = E1 = E3
Enterobacter	2649	6430	4757	0.0379736	0.0591511	5.58171e-07	2.79947e-07	1.43483e-06	0.202748	0.138225	0.0337265	0.762238	0.648649	0.796875	E2 = E1 = E3
Escherichia	31731	24600	29232	0.00443219	0.010879	0.000284954	0.000113666	0.000704446	0.0829329	0.0557688	0.00316154	1	1	1	E2 = E1 = E3
Klebsiella	9463	2236	4505	0.0135795	0.02558	1.02195e-06	3.89177e-07	2.45215e-06	0.0903059	0.12883	0.0101755	0.748252	0.743243	0.859375	E2 = E1 = E3
Lactobacillus	10882	8632	12707	0.0858199	0.124132	6.18247e-05	5.76969e-05	6.98693e-05	0.11828	0.480022	0.0968702	1	1	1	E2 = E1 = E3
Mobiluncus	156	141	140	0.433184	0.505823	1.64783e-05	1.47346e-05	1.67432e-05	0.75419	0.416637	0.416637	1	1	1	E2 = E1 = E3
Oenococcus	590	467	569	0.239214	0.298097	2.15223e-06	2.0059e-06	2.96455e-06	0.296843	0.535731	0.294435	0.783217	0.756757	0.84375	E2 = E1 = E3
Providencia	982	29	13	0.10822	0.143702	0	0	0	0.277013	0.262564	0.108397	0.426573	0.324324	0.46875	E2 = E1 = E3
Turicibacter	3296	3206	3220	0.698676	0.725549	2.36055e-05	1.80468e-05	3.00691e-05	0.646276	0.646276	0.646276	0.993007	1	1	E2 = E1 = E3
Alistipes	31387	28835	28850	8.22048e-11	1.296e-09	0.0249002	0.0156247	0.0151057	1.87909e-07	2.17523e-08	0.844422	1	1	1	E2 = E3 < E1
Pseudoflavonifractor	14205	12469	12677	2.26738e-06	1.31336e-05	0.000829877	0.000550878	0.000635374	0.0103365	2.04406e-06	0.0741173	1	1	1	E2 = E3 < E1
Akkermansia	9335	8866	9025	0.00458147	0.0109147	0.00254081	0.000747616	0.00144364	0.144794	0.00389441	0.21719	1	1	1	E2 = E3 = E1
Anaerofustis	1611	621	418	0.0131165	0.0252961	3.16121e-06	2.14818e-06	2.82343e-06	0.337417	0.0097167	0.156352	1	0.972973	0.96875	E2 = E3 = E1
Campylobacter	1518	1022	882	0.0209234	0.0368433	0.000106126	8.09619e-05	7.76514e-05	0.0661199	0.0407386	0.766646	1	1	1	E2 = E3 = E1
Enterococcus	6690	5927	4363	0.000484511	0.00156982	0.000209621	0.000164569	0.000191991	0.0865602	0.000322244	0.0865602	1	1	1	E2 = E3 = E1
Finegoldia	176	105	154	0.00887079	0.0184239	1.38773e-06	6.94166e-07	1.29309e-06	0.291002	0.00634751	0.149017	0.958042	0.918919	0.9375	E2 = E3 = E1
Fusobacterium	1184	244	562	0.570808	0.600461	1.99365e-06	1.71607e-06	2.04326e-06	0.750981	0.750981	0.750981	0.979021	1	0.96875	E2 = E3 = E1
Megasphaera	3544	560	3137	0.875157	0.897313	2.04461e-05	1.9335e-05	2.10504e-05	0.899462	0.899462	0.899462	1	1	1	E2 = E3 = E1
Peptoniphilus	1820	617	1663	0.0903097	0.128335	9.66801e-06	7.8248e-06	7.52884e-06	0.401949	0.0941946	0.401949	1	1	1	E2 = E3 = E1
Subdoligranulum	4285	3904	4041	0.00593866	0.0130631	0.0020433	0.00169117	0.00187424	0.143094	0.00530155	0.24855	1	1	1	E2 = E3 = E1
Aggregatibacter	579	599	207	9.77795e-08	6.29308e-07	4.94627e-07	1.26115e-06	1.87159e-07	0.0160305	6.60521e-05	8.62723e-08	0.881119	0.959459	0.796875	E3 < E1 < E2
Faecalibacterium	105688	104785	96372	1.55087e-11	3.13875e-10	0.03586	0.0532262	0.0246197	0.000794672	2.61243e-06	9.73967e-12	1	1	1	E3 < E1 < E2
Haemophilus	16859	17100	12049	1.73293e-08	1.75163e-07	5.52521e-05	0.000173301	2.37745e-05	0.0152143	1.78546e-05	1.84814e-08	1	1	1	E3 < E1 < E2
Neisseria	176	156	80	1.11489e-05	5.994e-05	3.42979e-07	6.80299e-07	1.86519e-07	0.00776415	0.00585743	5.6288e-06	0.769231	0.891892	0.578125	E3 < E1 < E2
Paraprevotella	3988	2695	3075	4.07522e-08	3.672e-07	0.000126131	0.000226207	4.99144e-05	6.675e-05	0.00891391	2.09789e-08	1	1	1	E3 < E1 < E2
Sutterella	5847	5755	5312	0.000214841	0.000756614	0.000502555	0.000562878	0.000126034	0.00847316	0.0482474	0.00012651	1	1	1	E3 < E1 < E2
Veillonella	16952	15775	12817	0.000824743	0.00238586	5.15714e-05	7.9307e-05	3.79206e-05	0.0484011	0.0249126	0.000533874	1	1	1	E3 < E1 < E2
Butyrivibrio	4966	4897	4454	0.0140283	0.0258249	0.000357534	0.000380512	0.000296828	0.0138964	0.739623	0.0138964	1	1	1	E3 < E1 = E2
Roseburia	36444	35065	32974	1.28127e-05	6.48e-05	0.00817986	0.00936624	0.00553658	0.000146875	0.193644	1.83153e-05	1	1	1	E3 < E1 = E2
Holdemania	6344	6025	5924	1.00944e-07	6.29308e-07	0.000408241	0.000359318	0.000272161	9.59584e-08	0.00398628	0.0186947	1	1	1	E3 < E2 < E1
Bilophila	11364	10336	10306	0.000745703	0.00223711	0.00122041	0.00100524	0.000708888	0.000483169	0.399694	0.013268	1	1	1	E3 < E2 = E1
Capnocytophaga	5794	5566	5253	0.000576662	0.00179652	0.000181841	0.000473924	6.76592e-05	0.000453178	0.600152	0.00561911	1	1	1	E3 < E2 = E1
Odoribacter	7044	6820	6649	9.4917e-08	6.29308e-07	0.00273076	0.00261615	0.00151447	4.34202e-08	0.161831	0.000200289	1	1	1	E3 < E2 = E1
Parasutterella	7094	5017	6363	0.00619917	0.013214	6.63704e-05	6.42829e-05	3.15875e-05	0.0045937	0.488235	0.0406291	0.993007	1	0.96875	E3 < E2 = E1
Actinobacillus	88	162	47	0.000265551	0.000896235	0	7.60376e-08	0	0.183474	0.00210346	0.000352183	0.328671	0.527027	0.21875	E3 = E1 < E2
Abiotrophia	146	112	114	0.539495	0.574988	2.99976e-05	3.06768e-05	2.78084e-05	0.532295	0.778495	0.532295	1	1	1	E3 = E1 = E2
Atopobium	1137	835	868	0.925888	0.925888	7.40774e-06	6.65414e-06	6.85031e-06	0.834989	0.834989	0.834989	1	1	1	E3 = E1 = E2
Desulfovibrio	10924	5726	5133	0.171523	0.22053	3.10668e-06	3.25237e-06	2.36365e-06	0.197173	0.570044	0.197173	0.979021	1	0.984375	E3 = E1 = E2
Dialister	5728	5409	5174	0.0238115	0.040182	0.00104783	0.000906472	0.000239514	0.276754	0.0651772	0.0239846	1	1	1	E3 = E1 = E2
Parabacteroides	17132	17809	16190	0.196399	0.248568	0.00391355	0.0039118	0.00326999	0.313561	0.413941	0.219337	1	1	1	E3 = E1 = E2
Porphyromonas	5117	2489	3331	0.247842	0.304169	9.12043e-06	7.97692e-06	6.34178e-06	0.243947	0.679131	0.243947	0.993007	1	0.984375	E3 = E1 = E2
Victivallis	5236	5200	4982	0.0558546	0.0853627	1.27362e-05	2.03331e-05	1.20851e-06	0.138819	0.282072	0.0513219	0.895105	0.945946	0.78125	E3 = E1 = E2
Anaerotruncus	6963	6107	6289	1.16236e-08	1.34229e-07	0.000679909	0.000520329	0.000445291	3.17435e-07	1.30507e-05	0.340477	1	1	1	E3 = E2 < E1
Bacteroides	227055	204471	195555	6.4894e-15	1.7523e-13	0.109325	0.0669176	0.0631145	2.66836e-11	4.07164e-10	0.474891	1	1	1	E3 = E2 < E1
Oscillibacter	1228	1097	1091	0.00596708	0.0130631	0.000159056	0.000115748	0.000109592	0.0127483	0.0331371	0.549288	1	1	1	E3 = E2 < E1
Treponema	31	1770	13	2.10296e-05	8.95263e-05	5.44954e-06	3.4568e-06	2.89789e-06	2.98248e-05	0.00820917	0.118172	1	1	1	E3 = E2 < E1
Coprococcus	23450	22625	22226	0.0307172	0.0497618	0.0118026	0.0106133	0.00938182	0.0450334	0.117811	0.504797	1	1	1	E3 = E2 = E1
Eubacterium	54261	51495	48968	0.0656569	0.0966948	0.0377589	0.0336045	0.0326284	0.0987344	0.16841	0.584266	1	1	1	E3 = E2 = E1
Methanobrevibacter	3733	3636	3563	0.508069	0.548715	2.94931e-06	1.66898e-06	1.82165e-06	0.680423	0.680423	0.743204	0.881119	0.851351	0.84375	E3 = E2 = E1
Oribacterium	1035	709	543	0.437131	0.505823	2.34878e-05	2.19465e-05	2.26539e-05	0.642326	0.642326	0.642326	1	1	1	E3 = E2 = E1
Oxalobacter	3586	733	54	0.0957031	0.133521	3.11294e-06	2.78618e-06	2.05272e-06	0.0966248	0.315927	0.315927	1	1	0.984375	E3 = E2 = E1
Phascolarctobacterium	11300	11296	10074	0.479942	0.532539	4.02472e-05	2.67858e-05	2.89757e-05	0.605041	0.605041	0.605041	1	1	1	E3 = E2 = E1
Pyramidobacter	4	106	8	0.278429	0.331658	0	0	0	0.332659	0.689609	0.427253	0.447552	0.432432	0.3125	E3 = E2 = E1

## Sheet: ST8
Table S8 List of species that differ significantly in abundance between enterotypes. Only species that had greater than 100 annotated genes at least one enterotype group were seleted for Kruskal–Wallis test.
Species	Number of genes			Kruskal–Wallis test		Relative abundance (median)			P-value (Dunn's Post-hoc test)			Prevalence			Enrichment
	E1	E2	E3	P-value	FDR	E1	E2	E3	E1 vs. E3	E1 vs. E2	E2 vs. E3	E1	E2	E3
[Bacteroides] pectinophilus	686	651	606	3.96511e-05	0.00015733	0.000395432	0.000416526	0.000277749	0.000100813	0.756503	0.000136018	1	1	1	E3 < E1 = E2
[Clostridium] bartlettii	2814	2801	2810	0.00530757	0.0114729	0.000753861	0.000607764	0.00111256	0.108827	0.0486836	0.00402465	1	1	1	E2 < E1 = E3
[Clostridium] difficile	650	597	615	0.000151857	0.000532744	0.000403401	0.000347526	0.000373597	0.695492	0.000137439	0.00316241	1	1	1	E2 < E3 = E1
[Ruminococcus] gnavus	5746	5357	5677	0.00438343	0.0101962	0.0007994	0.000625649	0.000833564	0.0892394	0.0511817	0.00317451	1	1	1	E2 = E1 = E3
[Ruminococcus] obeum	9973	9893	9818	0.398815	0.43993	0.00594062	0.00656737	0.00621672	0.886497	0.488414	0.488414	1	1	1	E1 = E3 = E2
[Ruminococcus] torques	10738	10484	10451	0.590178	0.628349	0.00843526	0.00871935	0.00974265	0.733793	0.802356	0.733793	1	1	1	E1 = E2 = E3
Acidaminococcus fermentans	1286	39	57	0.151362	0.189423	2.75495e-07	5.08293e-07	3.7954e-07	0.626419	0.158089	0.347293	0.608392	0.675676	0.6875	E1 = E3 = E2
Acidaminococcus intestini	1016	113	1681	0.0115665	0.0213382	0	0	0	0.00896331	0.204225	0.181456	0.153846	0.216216	0.328125	E1 = E2 = E3
Actinomyces odontolyticus	175	174	175	0.00359783	0.00874927	2.45977e-05	2.17672e-05	3.37148e-05	0.0100008	0.324358	0.00388552	1	1	1	E2 = E1 < E3
Actinomyces viscosus	2548	2501	2519	0.0639354	0.0912146	4.75783e-05	4.6221e-05	6.2444e-05	0.0569024	0.719889	0.0569024	1	1	1	E2 = E1 = E3
Aggregatibacter segnis	346	335	94	8.04812e-07	5.05651e-06	1.78097e-07	5.41274e-07	5.09495e-08	0.0031185	0.00207268	3.72306e-07	0.783217	0.891892	0.546875	E3 < E1 < E2
Akkermansia muciniphila	4383	4306	4319	0.0977123	0.13069	0.000471074	0.000122211	0.000337648	0.3479	0.0967451	0.3479	1	1	1	E2 = E3 = E1
Alistipes putredinis	4494	4440	4402	0.00780428	0.0151958	0.0102231	0.00918487	0.00693442	0.013487	0.0495548	0.474684	1	1	1	E3 = E2 < E1
Alistipes shahii	5654	5551	5544	7.8546e-12	2.09987e-10	0.00639096	0.00244857	0.00269514	2.05913e-07	9.89797e-10	0.528932	1	1	1	E2 = E3 < E1
Anaerococcus vaginalis	1182	506	1059	0.00189982	0.00495807	3.57105e-07	2.09936e-07	8.81818e-07	0.103279	0.0218121	0.00147477	0.916084	0.810811	0.875	E2 < E1 = E3
Anaerofustis stercorihominis	1509	546	336	0.0078109	0.0151958	1.25132e-06	6.53795e-07	1.06505e-06	0.471858	0.00579856	0.0737686	0.986014	0.959459	0.953125	E2 = E3 = E1
Anaerostipes caccae	3547	1972	3435	8.69619e-07	5.17167e-06	1.50915e-05	9.87912e-06	1.49115e-05	0.86265	1.3236e-06	6.63243e-05	1	1	1	E2 < E3 = E1
Anaerotruncus colihominis	4661	4199	4327	6.27772e-09	7.90541e-08	0.000548771	0.000417039	0.000341723	2.59949e-07	6.50604e-06	0.388931	1	1	1	E3 = E2 < E1
Atopobium parvulum	690	480	502	0.322261	0.362967	9.37403e-07	1.14557e-06	1.09338e-06	0.404667	0.517089	0.517089	0.979021	0.972973	1	E1 = E2 = E3
Bacteroides caccae	5385	5300	5324	0.0209812	0.0353542	0.00284119	0.00201871	0.00168362	0.0315127	0.0946101	0.486979	1	1	1	E3 = E2 = E1
Bacteroides clarus	3646	3489	3582	0.00665755	0.0139678	8.35237e-05	5.28003e-05	4.32035e-05	0.0141973	0.0348327	0.558851	1	1	1	E3 = E2 < E1
Bacteroides coprocola	4221	4179	4002	0.007367	0.0149829	0.0002035	0.000164418	0.000112234	0.00562894	0.167097	0.167097	1	1	1	E3 = E2 = E1
Bacteroides coprophilus	3720	3517	3238	0.000354303	0.00116647	0.000214476	0.000175468	0.000139755	0.000221823	0.0906408	0.0573558	1	1	1	E3 = E2 = E1
Bacteroides dorei	9081	8786	8708	4.15674e-09	5.93493e-08	0.0130317	0.00835647	0.00617315	7.00218e-09	0.00056317	0.022706	1	1	1	E3 < E2 < E1
Bacteroides dorei/vulgatus	8516	8183	8091	8.04583e-08	7.17792e-07	0.0153947	0.0111866	0.00797875	1.7331e-07	0.000802262	0.0607554	1	1	1	E3 = E2 < E1
Bacteroides eggerthii	5258	4921	5103	3.51659e-06	1.8738e-05	0.000529307	0.000209898	0.000238917	0.00324265	6.26714e-06	0.201219	1	1	1	E2 = E3 < E1
Bacteroides finegoldii	4363	4279	4153	8.87006e-06	4.12648e-05	0.000355344	0.000350913	0.000175566	2.13462e-05	0.835015	5.42363e-05	1	1	1	E3 < E1 = E2
Bacteroides fluxus	3337	3304	2448	7.99642e-07	5.05651e-06	0.000122415	7.07452e-05	6.31391e-05	1.95443e-05	6.28613e-05	0.59209	1	1	1	E3 = E2 < E1
Bacteroides fragilis	14212	13474	10838	7.50977e-09	8.92856e-08	0.00239855	0.0012282	0.00108773	1.97241e-07	1.18867e-05	0.311461	1	1	1	E3 = E2 < E1
Bacteroides helcogenes	111	94	85	1.49899e-11	3.56667e-10	7.764e-06	2.78452e-06	3.1624e-06	4.91461e-07	1.08824e-09	0.447235	0.986014	0.972973	0.953125	E2 = E3 < E1
Bacteroides intestinalis	7202	6865	6791	1.8782e-06	1.03159e-05	0.000172643	8.53054e-05	9.19556e-05	0.00037315	1.31041e-05	0.531685	1	1	1	E2 = E3 < E1
Bacteroides ovatus	17246	16715	16099	6.57052e-05	0.000251068	0.00624706	0.00482019	0.00401795	0.000166003	0.0047875	0.280771	1	1	1	E3 = E2 < E1
Bacteroides plebeius	5042	4962	4707	0.00048932	0.0015629	8.00673e-05	6.93831e-05	6.03412e-05	0.00146105	0.00784592	0.465235	1	1	1	E3 = E2 < E1
Bacteroides salanitronis	2031	639	586	2.41679e-05	0.000101545	5.32256e-05	4.27706e-05	2.49413e-05	1.21028e-05	0.10907	0.00988212	1	1	1	E3 < E2 = E1
Bacteroides stercoris	4834	4696	4718	0.0411915	0.0638487	0.000405659	0.000400817	0.000306702	0.0404366	0.276328	0.276328	1	1	1	E3 = E2 = E1
Bacteroides thetaiotaomicron	11088	10834	10600	9.36173e-07	5.41362e-06	0.0029882	0.00222094	0.00159941	1.76372e-06	0.00200609	0.0872954	1	1	1	E3 = E2 < E1
Bacteroides uniformis	9404	9133	9085	5.54794e-12	1.69671e-10	0.0171924	0.00557492	0.0105372	0.000310999	5.74538e-12	0.00834545	1	1	1	E2 < E3 < E1
Bacteroides xylanisolvens	11035	10685	10561	6.28907e-06	2.99124e-05	0.00430259	0.00347768	0.00229351	6.94223e-06	0.00908891	0.0629604	1	1	1	E3 = E2 < E1
Bifidobacterium adolescentis	3988	3946	3971	5.43371e-10	9.6835e-09	0.012748	0.0156246	0.0565717	2.59318e-10	0.161756	8.31078e-06	1	1	1	E1 = E2 < E3
Bifidobacterium angulatum	1783	1784	1769	3.14302e-13	1.11993e-11	9.49916e-05	0.000125641	0.000323592	9.75088e-14	0.0137453	5.80317e-06	1	1	1	E1 < E2 < E3
Bifidobacterium animalis	1786	1813	1801	8.27358e-07	5.05651e-06	6.16139e-06	6.57307e-06	1.41922e-05	7.65669e-07	0.592437	6.42516e-05	1	1	1	E1 = E2 < E3
Bifidobacterium bifidum	3151	3141	3162	2.69516e-09	4.44462e-08	0.000149826	0.000152058	0.00924146	4.93613e-09	0.771858	6.00159e-07	1	1	1	E1 = E2 < E3
Bifidobacterium breve	2146	1950	2374	3.12374e-21	2.2256e-19	0.000188668	0.000125536	0.000564204	3.98528e-15	0.00548784	4.41319e-20	1	1	1	E2 < E1 < E3
Bifidobacterium catenulatum-Bifidobacterium pseudocatenulatum complex	4980	4937	4967	2.54364e-07	1.8618e-06	0.00777079	0.00588838	0.0221067	8.20436e-07	0.83504	3.8271e-06	1	1	1	E2 = E1 < E3
Bifidobacterium dentium	912	657	2639	5.14292e-19	2.19992e-17	0.00034027	0.000353856	0.00118401	2.53695e-18	0.554744	4.15813e-13	1	1	1	E1 = E2 < E3
Bifidobacterium longum	7426	7060	7251	1.804e-19	9.63e-18	0.0144309	0.00837443	0.0390393	1.52334e-12	0.00089676	3.6901e-19	1	1	1	E2 < E1 < E3
Bilophila wadsworthia	6786	6660	6552	0.00125568	0.00344506	0.00116101	0.000947795	0.000570506	0.000950874	0.564247	0.0107509	1	1	1	E3 < E2 = E1
Blautia hansenii	1494	1647	2952	0.000161922	0.000550021	0.000173912	0.000130033	0.000158753	0.0677927	0.000114428	0.0909482	1	1	1	E2 = E3 = E1
Blautia hydrogenotrophica	3442	1423	3457	0.000867349	0.00261426	0.000172173	0.000127705	0.000138408	0.0888617	0.000690467	0.153285	1	1	1	E2 = E3 = E1
butyrate-producing bacterium	4656	4604	4614	0.00644803	0.0136622	0.00809603	0.00666327	0.00950974	0.369576	0.0143821	0.0091227	1	1	1	E2 < E1 = E3
butyrate-producing bacterium SSC/2	1392	1355	1362	0.0123876	0.0226576	0.000957123	0.000755343	0.00111038	0.3295	0.0296953	0.0146828	1	1	1	E2 < E1 = E3
Butyrivibrio crossotus	2985	3007	2835	0.0402489	0.0628706	0.000219	0.000230733	0.000180899	0.0408679	0.645059	0.0408679	1	1	1	E3 < E1 = E2
Campylobacter concisus	320	474	48	3.38135e-09	5.16657e-08	3.49765e-08	2.5075e-07	0	0.00770976	1.13206e-05	3.10622e-09	0.524476	0.77027	0.34375	E3 < E1 < E2
Campylobacter hominis	1146	508	796	0.0149909	0.0270953	7.24544e-07	2.72058e-07	5.14319e-07	0.495552	0.0117139	0.103036	0.839161	0.878378	0.78125	E2 = E3 = E1
Citrobacter koseri	142	76	125	0.00320918	0.00807959	2.48914e-07	6.77257e-08	9.63561e-07	0.0904337	0.0389587	0.00234151	0.699301	0.581081	0.765625	E2 < E1 = E3
Citrobacter youngae	382	24	174	0.00586031	0.0125411	0	0	0	0.123236	0.0463348	0.00459315	0.272727	0.135135	0.359375	E2 < E1 = E3
Clostridium bolteae	8794	7797	8269	1.23205e-05	5.60043e-05	0.000249695	0.000169798	0.000208325	0.0354603	8.19545e-06	0.0522879	1	1	1	E2 = E3 < E1
Clostridium butyricum	58	362	15	0.728024	0.763712	0	0	0	0.801696	0.801696	0.801696	0.454545	0.486486	0.484375	E1 = E3 = E2
Clostridium hylemonae	2239	205	1779	0.250864	0.287084	6.13382e-08	0	1.59772e-07	0.65018	0.257884	0.257884	0.538462	0.418919	0.53125	E2 = E1 = E3
Clostridium leptum	4670	4566	4631	0.00111201	0.00320901	0.000687783	0.000502321	0.000788452	0.225558	0.00557593	0.00138771	1	1	1	E2 < E1 = E3
Clostridium methylpentosum	2868	953	2198	0.118881	0.15403	5.7421e-05	3.7063e-05	4.52909e-05	0.264071	0.167134	0.679607	1	1	1	E2 = E3 = E1
Clostridium perfringens	867	1442	2148	0.468995	0.509467	9.47747e-06	9.0194e-06	1.14182e-05	0.655807	0.709393	0.660829	0.993007	1	1	E1 = E2 = E3
Clostridium ramosum	3564	2992	3578	8.14773e-05	0.000305982	4.66368e-05	2.89202e-05	4.72477e-05	0.929519	0.000107823	0.001054	1	1	1	E2 < E3 = E1
Clostridium saccharolyticum	5715	5112	5408	9.49779e-05	0.000350517	0.000809104	0.000678976	0.000664095	0.000856089	0.00113674	0.710352	1	1	1	E3 = E2 < E1
Clostridium scindens	4287	3468	4127	0.00334372	0.00832043	0.000159447	0.000119498	0.000155619	0.703875	0.00293435	0.0225997	1	1	1	E2 < E3 = E1
Clostridium spiroforme	2212	2125	2209	0.0476734	0.0713434	2.10497e-05	1.60415e-05	2.69037e-05	0.243013	0.140444	0.0446667	1	1	1	E2 = E1 = E3
Clostridium symbiosum	5793	4997	5593	6.36724e-08	6.19627e-07	0.000416661	0.0002901	0.000305509	3.00394e-05	1.38186e-06	0.636558	1	1	1	E2 = E3 < E1
Collinsella aerofaciens	5439	5401	5412	7.57586e-11	1.47465e-09	0.00633461	0.00789116	0.0149701	2.86646e-11	0.0717349	1.05912e-05	1	1	1	E1 = E2 < E3
Collinsella intestinalis	1769	1662	1591	7.17955e-07	4.80162e-06	1.21914e-05	1.39393e-05	2.40482e-05	3.3759e-07	0.174308	0.000612925	0.993007	1	0.96875	E1 = E2 < E3
Collinsella stercoris	335	295	185	0.00990481	0.0185932	1.25761e-05	1.37591e-05	2.94001e-05	0.00715243	0.30352	0.104716	1	1	1	E1 = E2 = E3
Coprococcus catus	4239	4118	4102	0.185171	0.222622	0.00194271	0.00168013	0.00153895	0.262175	0.350879	0.611871	1	1	1	E3 = E2 = E1
Coprococcus comes	5012	4955	4965	0.0494614	0.0735051	0.00526513	0.00420943	0.00537534	0.919648	0.0670128	0.0673775	1	1	1	E2 = E1 = E3
Coprococcus eutactus	3840	3804	3711	0.0226827	0.0379226	0.000388183	0.000655816	0.000200671	0.0214183	0.755996	0.0214183	1	1	1	E3 < E1 = E2
Desulfovibrio piger	3489	3350	2990	0.0647494	0.091764	3.42543e-07	7.0695e-07	2.59728e-07	0.185534	0.185534	0.0583981	0.832168	0.864865	0.734375	E3 = E1 = E2
Dialister invisus	3360	3307	3274	0.0414718	0.0638487	0.000948356	0.000814063	4.35467e-05	0.251024	0.119586	0.0392697	1	1	1	E3 = E1 = E2
Dorea formicigenerans	4561	4498	4495	0.892333	0.905021	0.00335438	0.00347081	0.00370876	0.94172	0.94172	0.94172	1	1	1	E2 = E1 = E3
Dorea longicatena	4383	4365	4294	0.00779678	0.0151958	0.00532066	0.00674832	0.00645203	0.17792	0.00669829	0.234089	1	1	1	E1 = E3 = E2
Eggerthella lenta	4619	4539	4572	2.48415e-05	0.000102062	0.000645435	0.000351887	0.000799041	0.0909391	0.000691403	2.85848e-05	1	1	1	E2 < E1 = E3
Enterobacter cloacae	1312	678	276	0.0659327	0.0928263	1.00296e-07	0	2.14951e-07	0.194798	0.194798	0.0598787	0.566434	0.459459	0.609375	E2 = E1 = E3
Enterobacter hormaechei/cloacae	613	4197	2440	0.0165364	0.0290065	1.02915e-07	0	2.1846e-07	0.119722	0.115255	0.012905	0.601399	0.445946	0.671875	E2 = E1 = E3
Enterococcus faecalis	2487	3075	1080	0.0636988	0.0912146	4.49311e-05	3.87906e-05	5.38944e-05	0.613543	0.067671	0.067671	1	1	1	E2 = E1 = E3
Enterococcus faecium	3639	2378	1916	0.00822371	0.0157481	5.42737e-05	4.0019e-05	5.53016e-05	0.311174	0.00583281	0.131688	1	1	1	E2 = E3 = E1
Enterococcus gallinarum	18	16	773	0.959823	0.964329	4.87018e-06	4.42793e-06	4.10914e-06	0.938471	0.938471	0.938471	0.916084	0.905405	0.921875	E3 = E1 = E2
Escherichia coli	28331	23365	26899	0.00478345	0.0105663	0.000284151	0.000107708	0.000697481	0.0706401	0.0700739	0.00332836	1	1	1	E2 = E1 = E3
Eubacterium biforme	3304	3501	3263	0.01871	0.0322899	0.000132677	0.00016529	0.000106249	0.423777	0.0322747	0.0253755	1	1	1	E3 = E1 < E2
Eubacterium cylindroides	1679	1556	1630	0.000584059	0.00183345	0.000347188	0.000249807	0.00030532	0.095268	0.000429472	0.119894	1	1	1	E2 = E3 = E1
Eubacterium dolichum	696	458	582	0.00216764	0.00558887	7.26081e-05	5.65636e-05	6.70099e-05	0.217627	0.00138986	0.0962724	1	1	1	E2 = E3 = E1
Eubacterium eligens	3245	3408	3027	1.7894e-07	1.41874e-06	0.00130397	0.00133819	0.000456739	9.43094e-08	0.24677	0.000142312	1	1	1	E3 < E2 = E1
Eubacterium hallii	4837	4811	4793	0.00113965	0.00320901	0.00471507	0.00405253	0.00612107	0.00254114	0.423788	0.00176615	1	1	1	E2 = E1 < E3
Eubacterium limosum	155	140	144	0.214898	0.251302	2.30694e-05	1.82031e-05	1.95488e-05	0.237506	0.237506	0.974426	1	1	1	E3 = E2 = E1
Eubacterium rectale	10655	10091	9947	0.121791	0.156068	0.0199001	0.0164322	0.0163855	0.140126	0.391855	0.418036	1	1	1	E3 = E2 = E1
Eubacterium siraeum	8191	7713	7500	0.00113658	0.00320901	0.00220217	0.00130993	0.00142433	0.0184312	0.00228147	0.53625	1	1	1	E2 = E3 < E1
Eubacterium ventriosum	3613	3570	3477	0.155356	0.193292	0.00118629	0.00138161	0.00112823	0.186381	0.5456	0.186381	1	1	1	E3 = E1 = E2
Faecalibacterium prausnitzii	32916	32708	31891	1.36212e-08	1.4552e-07	0.0213196	0.0306241	0.0149357	0.00518934	5.35185e-05	9.06574e-09	1	1	1	E3 < E1 < E2
Finegoldia magna	111	61	98	0.00463684	0.0104679	1.29311e-07	6.55155e-08	2.5355e-07	0.0881133	0.054345	0.0033483	0.678322	0.621622	0.75	E2 = E1 = E3
Fusobacterium gonidiaformans	522	16	103	0.036345	0.0576135	0	0	0	0.0572457	0.440647	0.0401562	0.300699	0.256757	0.453125	E2 = E1 = E3
Gemella sanguinis	1522	1424	1432	0.221006	0.257039	3.29822e-06	4.36872e-06	4.67576e-06	0.263523	0.434801	0.434801	1	1	1	E1 = E2 = E3
Granulicatella adiacens	1340	989	918	0.00749144	0.0149829	1.06887e-06	1.38489e-06	1.94852e-06	0.011383	0.0587602	0.412059	1	0.986486	1	E1 = E2 = E3
Haemophilus haemolyticus	299	312	185	2.21286e-07	1.68907e-06	7.92036e-07	3.11559e-06	4.35937e-07	0.0454385	3.46487e-05	3.22915e-07	0.902098	0.959459	0.828125	E3 < E1 < E2
Haemophilus influenzae	209	223	148	1.50908e-07	1.24285e-06	1.12499e-06	3.57692e-06	5.22306e-07	0.0402893	2.96445e-05	2.15088e-07	0.888112	0.959459	0.78125	E3 < E1 < E2
Haemophilus parainfluenzae	4993	4972	4167	1.46393e-08	1.48781e-07	3.10476e-05	9.1251e-05	1.47342e-05	0.0121869	2.05299e-05	1.41621e-08	1	1	1	E3 < E1 < E2
Haemophilus pittmaniae	1505	1690	945	6.38473e-07	4.40426e-06	6.21508e-07	2.15513e-06	2.93833e-07	0.153728	1.58607e-05	2.20096e-06	0.825175	0.918919	0.71875	E3 = E1 < E2
Holdemania filiformis	4234	4063	4026	2.85897e-05	0.000115479	0.00021811	0.000177576	0.000147506	3.6308e-05	0.0109788	0.108435	1	1	1	E3 = E2 < E1
Klebsiella oxytoca	1774	892	227	0.0460492	0.0693982	2.69022e-08	0	8.33038e-08	0.111581	0.293093	0.0423883	0.545455	0.486486	0.671875	E2 = E1 = E3
Klebsiella pneumoniae	149	11	78	0.175724	0.213665	0	0	0	0.147063	0.781985	0.147063	0.195804	0.189189	0.28125	E2 = E1 = E3
Klebsiella variicola/pneumoniae	5301	515	3748	0.00145817	0.00394998	6.20282e-07	2.52842e-07	1.36067e-06	0.0445592	0.0428672	0.000931445	0.699301	0.581081	0.8125	E2 < E1 < E3
Lactobacillus acidophilus	1854	1860	1846	0.983599	0.983599	0	0	0	0.9753	0.9753	0.9753	0.335664	0.351351	0.359375	E1 = E2 = E3
Lactobacillus amylovorus	1825	59	43	0.832409	0.852323	1.50858e-06	1.29565e-06	1.10559e-06	0.895305	0.962963	0.895305	0.979021	0.945946	0.96875	E3 = E1 = E2
Lactobacillus casei	2575	2504	2564	0.114583	0.149517	7.09727e-07	8.60111e-07	1.31407e-06	0.112149	0.49561	0.310269	0.93007	0.932432	0.953125	E1 = E2 = E3
Lactobacillus casei group	775	730	741	0.042817	0.0654489	1.38361e-07	2.13207e-07	3.99377e-07	0.0377393	0.285421	0.285421	0.622378	0.702703	0.796875	E1 = E2 = E3
Lactobacillus delbrueckii	2000	2073	2156	0.267135	0.30408	2.1505e-07	4.10425e-07	4.4052e-07	0.305578	0.888045	0.305578	0.748252	0.72973	0.859375	E1 = E2 = E3
Lactobacillus fermentum	424	87	124	0.0307844	0.049908	1.69835e-07	1.48735e-07	4.69672e-07	0.0335979	0.891604	0.0509644	0.713287	0.72973	0.796875	E1 = E2 = E3
Lactobacillus gasseri	111	225	1340	0.00478939	0.0105663	2.62692e-08	5.22668e-08	9.09341e-08	0.0054257	0.0796417	0.260057	0.678322	0.756757	0.78125	E1 = E2 = E3
Lactobacillus johnsonii	37	26	133	0.757073	0.79031	0	0	0	0.850985	0.850985	0.933927	0.132867	0.162162	0.15625	E1 = E2 = E3
Lactobacillus plantarum	145	96	95	0.381216	0.424897	0	0	0	0.494866	0.635799	0.613109	0.405594	0.432432	0.484375	E1 = E2 = E3
Lactobacillus reuteri	32	187	66	0.158523	0.196092	0	0	0	0.176785	0.771377	0.233293	0.251748	0.27027	0.375	E1 = E2 = E3
Lactobacillus ruminis	120	73	2571	0.178246	0.215506	3.29083e-05	3.13524e-05	2.9517e-05	0.212414	0.857199	0.224445	1	1	1	E3 = E2 = E1
Lactococcus lactis	4099	4602	4656	0.512588	0.55401	5.72563e-06	7.2578e-06	5.2983e-06	0.807179	0.483583	0.483583	0.993007	1	0.984375	E3 = E1 = E2
Leuconostoc mesenteroides	1636	1211	1516	0.00933344	0.0176757	7.26758e-07	1.04357e-06	2.38056e-06	0.00821709	0.69376	0.031423	0.909091	0.824324	0.921875	E1 = E2 < E3
Marvinbryantia formatexigens	374	258	294	0.011528	0.0213382	0.000126753	0.000104548	0.00011094	0.0520631	0.0217855	0.695356	1	1	1	E2 = E3 = E1
Megasphaera elsdenii	1555	37	2094	0.138054	0.175388	5.2677e-08	5.40127e-08	0	0.347186	0.263741	0.148638	0.622378	0.662162	0.484375	E3 = E1 = E2
Megasphaera micronuciformis	257	281	143	0.000125815	0.00044874	9.35433e-08	3.76786e-07	1.02981e-07	0.609499	0.000101907	0.00370118	0.699301	0.824324	0.734375	E1 = E3 < E2
Methanobrevibacter smithii	2379	2339	2302	0.522511	0.561896	1.81168e-06	1.66009e-06	1.28089e-06	0.713903	0.713903	0.728898	0.867133	0.851351	0.828125	E3 = E2 = E1
Methanosphaera stadtmanae	1451	1463	1504	0.0264591	0.0435558	0	0	0	0.0248366	0.729238	0.0626286	0.153846	0.175676	0.296875	E1 = E2 = E3
Mitsuokella multacida	293	2538	2398	0.166332	0.203401	3.17739e-07	4.05134e-07	4.29883e-07	0.238299	0.238299	0.883185	0.818182	0.743243	0.78125	E1 = E3 = E2
Odoribacter splanchnicus	5862	5821	5735	1.21671e-07	1.04432e-06	0.00263427	0.00250862	0.00146197	5.60253e-08	0.165662	0.000224289	1	1	1	E3 < E2 = E1
Oribacterium sinus	875	566	403	0.000217203	0.000726273	1.20944e-06	1.50349e-06	8.2472e-07	0.0104032	0.0402939	0.000124432	1	1	1	E3 < E1 < E2
Oxalobacter formigenes	3525	678	27	0.230543	0.266682	2.26078e-06	1.66765e-06	1.62268e-06	0.428872	0.319588	0.679016	0.958042	0.945946	0.96875	E2 = E3 = E1
Parabacteroides distasonis	13069	12629	12610	4.03613e-06	2.05848e-05	0.00613679	0.00570813	0.00337961	2.15167e-06	0.264407	0.000902934	1	1	1	E3 < E2 = E1
Parabacteroides merdae	6341	6287	6263	0.580319	0.620941	0.00293444	0.00278594	0.00216996	0.60586	0.60586	0.60586	1	1	1	E3 = E1 = E2
Paraprevotella xylaniphila	3216	2077	2537	1.28352e-08	1.44168e-07	8.07843e-05	0.000193023	3.54332e-05	0.000295881	0.0010522	4.97797e-09	1	1	1	E3 < E1 < E2
Parasutterella excrementihominis	4373	3897	3988	0.00445824	0.0102587	6.98666e-05	6.93001e-05	2.83069e-05	0.00358654	0.610231	0.0228437	0.986014	1	0.96875	E3 < E2 = E1
Parvimonas micra	897	1048	1027	0.00738652	0.0149829	5.75703e-07	8.06815e-07	1.22793e-06	0.0065754	0.158459	0.179883	0.916084	0.959459	0.953125	E1 = E2 = E3
Peptoniphilus harei	207	118	176	0.338854	0.379658	4.49071e-07	3.74066e-07	6.59595e-07	0.328941	0.996415	0.328941	0.888112	0.891892	0.921875	E2 = E1 = E3
Peptoniphilus lacrimalis	1149	269	1078	0.00156598	0.00413728	7.51522e-07	4.33713e-07	9.32506e-07	0.401652	0.00362828	0.00307514	0.937063	0.824324	0.921875	E2 < E1 = E3
Peptostreptococcus anaerobius	848	186	507	0.0773893	0.106874	6.92283e-06	8.05322e-06	8.93277e-06	0.0803529	0.326299	0.326299	1	1	1	E1 = E2 = E3
Peptostreptococcus stomatis	643	497	864	0.683077	0.723656	1.94201e-07	1.65859e-07	2.42836e-07	0.651928	0.651928	0.651928	0.678322	0.662162	0.671875	E2 = E1 = E3
Phascolarctobacterium succinatutens	3879	3964	3676	0.788305	0.814963	1.80746e-05	1.55531e-05	1.5002e-05	0.794961	0.794961	0.794961	1	1	1	E3 = E2 = E1
Porphyromonas asaccharolytica	1059	470	716	0.00148929	0.00398386	1.03589e-06	4.96396e-07	1.11027e-06	0.767215	0.00284889	0.00362704	0.979021	0.959459	0.96875	E2 < E1 = E3
Porphyromonas endodontalis	122	62	17	0.207967	0.245884	0	0	0	0.22994	0.616517	0.38159	0.342657	0.310811	0.234375	E3 = E2 = E1
Porphyromonas uenonis	115	61	93	0.00676025	0.0140456	1.32835e-07	0	1.43069e-07	0.849363	0.0104047	0.013215	0.622378	0.391892	0.59375	E2 < E1 = E3
Prevotella bivia	1054	168	246	2.97412e-28	3.1779e-26	5.26128e-06	9.1863e-05	4.30602e-06	0.94393	4.14899e-26	9.12997e-19	0.979021	1	0.984375	E1 = E3 < E2
Prevotella buccae	170	165	90	0.0967692	0.130243	7.07042e-07	8.15572e-07	2.80377e-07	0.0809862	0.802826	0.0809862	0.888112	0.878378	0.890625	E3 = E1 = E2
Prevotella copri	6670	7241	6434	3.1396e-33	6.7196e-31	6.94838e-05	0.0577248	0.000147307	0.230029	3.3252e-32	6.38712e-19	1	1	1	E1 = E3 < E2
Prevotella disiens	1741	453	773	0.00357871	0.00874927	6.74062e-06	1.04371e-05	6.69439e-06	0.23586	0.0146041	0.00394071	1	1	0.984375	E3 = E1 < E2
Prevotella timonensis	1259	407	1173	1.39127e-05	6.07061e-05	8.79344e-06	6.57395e-06	4.92745e-06	1.43864e-05	0.013065	0.0674274	1	1	1	E3 = E2 < E1
Proteus mirabilis	1382	7	4	0.00429465	0.0100995	0	0	0	0.993671	0.00532874	0.0133905	0.384615	0.175676	0.359375	E2 < E3 = E1
Providencia rettgeri	942	16	6	0.0873591	0.119076	0	0	0	0.28413	0.208931	0.0868994	0.405594	0.297297	0.453125	E2 = E1 = E3
Pseudoflavonifractor capillosus	4818	4532	4122	3.58613e-06	1.8738e-05	0.000253318	0.000169905	0.000191185	0.0142322	2.96929e-06	0.0687658	1	1	1	E2 = E3 < E1
Roseburia hominis	5421	5321	5183	0.00464698	0.0104679	0.000752516	0.000671076	0.000532581	0.00324654	0.408615	0.0431989	1	1	1	E3 < E2 = E1
Roseburia intestinalis	8319	8200	7939	0.000591158	0.00183345	0.0017506	0.00210587	0.0012439	0.00508973	0.155711	0.000485644	1	1	1	E3 < E1 = E2
Roseburia inulinivorans	7095	7052	6854	2.08243e-05	8.9024e-05	0.00225684	0.00272331	0.00124855	0.000715048	0.0786867	1.58652e-05	1	1	1	E3 < E1 = E2
Ruminococcus albus	112	116	106	0.113985	0.149517	2.23156e-05	1.64089e-05	3.05532e-05	0.957974	0.140557	0.157525	1	1	1	E2 = E3 = E1
Ruminococcus bromii	3849	3793	3819	0.0162427	0.0287267	0.0212557	0.0136968	0.021538	0.652793	0.0174376	0.0174376	1	1	1	E2 < E1 = E3
Ruminococcus champanellensis	2662	2629	2570	0.0334645	0.0538451	7.25364e-05	5.39944e-05	6.33732e-05	0.195862	0.037336	0.444477	1	1	1	E2 = E3 = E1
Ruminococcus flavefaciens	96	115	77	0.389161	0.431505	7.63797e-06	6.72935e-06	7.11516e-06	0.472168	0.472168	0.822256	0.986014	0.986486	0.96875	E3 = E2 = E1
Ruminococcus lactaris	4004	3957	3923	0.187756	0.223221	0.00196605	0.0019689	0.00112596	0.155798	0.79235	0.155798	1	1	1	E3 = E1 = E2
Salmonella enterica	206	101	169	0.00381325	0.00906707	3.7008e-07	1.39793e-07	1.12987e-06	0.0691507	0.0594737	0.00263195	0.664336	0.527027	0.71875	E2 = E1 = E3
Slackia exigua	946	826	1585	0.0074736	0.0149829	2.05085e-07	2.44268e-07	5.28963e-07	0.00770612	0.851887	0.0186394	0.643357	0.635135	0.796875	E1 = E2 < E3
Solobacterium moorei	1556	1423	1568	0.698225	0.73606	3.05285e-06	2.7476e-06	3.92704e-06	0.691797	0.691797	0.691797	0.993007	1	1	E1 = E2 = E3
Streptococcus anginosus	2721	1738	2146	0.0438189	0.0665053	2.83408e-06	3.24479e-06	5.21191e-06	0.0460165	0.837197	0.0743826	1	1	1	E1 = E2 = E3
Streptococcus australis	1867	1831	1802	0.274233	0.310508	1.4409e-05	1.69194e-05	1.52947e-05	0.542631	0.363862	0.619709	1	1	1	E1 = E3 = E2
Streptococcus constellatus	141	115	135	0.0159841	0.028505	2.8169e-07	3.7358e-07	6.37764e-07	0.0121526	0.300906	0.144046	0.797203	0.797297	0.859375	E1 = E2 = E3
Streptococcus gallolyticus	383	394	1703	0.00824198	0.0157481	9.02588e-06	6.25256e-06	9.93359e-06	0.490264	0.0127155	0.0127155	1	1	1	E2 < E1 = E3
Streptococcus gordonii	1899	1656	1631	0.0232209	0.0385215	2.12729e-06	2.36575e-06	3.0572e-06	0.019896	0.610974	0.0741074	0.993007	0.986486	1	E1 = E2 = E3
Streptococcus infantarius	1068	1041	531	0.0273487	0.0446764	1.19843e-06	1.39144e-06	2.33705e-06	0.027369	0.660313	0.027369	0.965035	0.972973	0.96875	E2 = E1 < E3
Streptococcus infantis	1875	1622	1397	0.187297	0.223221	6.56674e-06	7.86691e-06	8.21952e-06	0.207769	0.207769	0.961223	1	1	1	E1 = E2 = E3
Streptococcus mitis	432	394	354	0.119481	0.15403	2.18338e-06	3.12527e-06	2.79061e-06	0.316434	0.151464	0.590156	0.993007	1	1	E1 = E3 = E2
Streptococcus mutans	1438	1680	1610	0.000993234	0.00291167	3.36385e-07	3.3293e-07	8.16296e-07	0.000811712	0.637288	0.00735863	0.916084	0.918919	0.984375	E1 = E2 < E3
Streptococcus oralis	454	357	340	0.764102	0.793776	9.34079e-07	1.19136e-06	9.54172e-07	0.847498	0.847498	0.847498	0.951049	0.864865	0.96875	E1 = E3 = E2
Streptococcus parasanguinis	4695	4537	4569	0.015067	0.0270953	5.28085e-05	7.31596e-05	0.000100338	0.0120819	0.207605	0.207605	1	1	1	E1 = E2 = E3
Streptococcus pneumoniae	383	362	331	0.235448	0.270891	4.6131e-06	5.69313e-06	5.61129e-06	0.266984	0.586198	0.4463	0.993007	1	0.984375	E1 = E2 = E3
Streptococcus salivarius	5090	4969	4981	0.0193759	0.0331715	0.000301524	0.00028199	0.000490742	0.0173793	0.688452	0.0543033	1	1	1	E1 = E2 = E3
Streptococcus sanguinis	2915	2582	2472	0.0782813	0.107386	1.07439e-05	1.01788e-05	1.43597e-05	0.072297	0.695755	0.072297	1	1	1	E2 = E1 = E3
Streptococcus suis	123	122	120	0.103755	0.13706	7.01433e-06	4.4529e-06	6.9866e-06	0.901019	0.121	0.160952	0.979021	1	1	E2 = E3 = E1
Streptococcus thermophilus	2724	2689	2698	0.0774084	0.106874	9.57347e-05	8.98026e-05	0.000179349	0.0762472	0.655795	0.0762472	1	1	1	E2 = E1 = E3
Streptococcus vestibularis	1311	1208	1173	0.0339257	0.0541798	3.21318e-05	3.10017e-05	4.56724e-05	0.039407	0.919158	0.039407	1	1	1	E2 = E1 < E3
Subdoligranulum variabile	651	579	603	6.19083e-06	2.99124e-05	0.000372153	0.000262223	0.000305426	0.0329389	3.93692e-06	0.0413501	1	1	1	E2 < E3 < E1
Sutterella wadsworthensis	4394	4361	4211	0.00120585	0.00335131	0.000470203	0.000512454	0.000106818	0.0213874	0.0745433	0.000771148	1	1	1	E3 < E1 = E2
Treponema succinifaciens	12	1677	0	0.102194	0.135836	0	0	0	0.154819	0.214906	0.626307	0.048951	0.0135135	0	E3 = E2 = E1
Turicibacter sanguinis	2865	2789	2808	0.920098	0.928778	1.19319e-05	1.06377e-05	1.07305e-05	0.837079	0.837079	0.837079	0.986014	0.986486	0.984375	E2 = E1 = E3
unclassified Alistipes sp. HGB5	4577	4497	4491	3.03348e-11	6.4842e-10	0.00306663	0.000834496	0.0010303	2.36863e-07	4.87917e-09	0.659692	1	1	1	E2 = E3 < E1
unclassified butyrate-producing bacterium SS3/4	6222	6181	5883	4.55321e-09	6.08563e-08	0.000746787	0.000997106	0.000484229	9.14776e-05	0.00152974	1.79905e-09	1	1	1	E3 < E1 < E2
unclassified Capnocytophaga sp. oral taxon 329	4698	4626	4421	0.000991118	0.00291167	0.000145205	0.00042392	5.42836e-05	0.000713932	0.51507	0.0106669	1	1	1	E3 < E2 = E1
unclassified Citrobacter sp. 30 2	2433	517	2662	0.0562262	0.0818531	9.67725e-08	1.89781e-07	8.09941e-07	0.068788	0.541879	0.068788	0.559441	0.554054	0.625	E2 = E1 = E3
unclassified Clostridiales bacterium 1 7 47FAA	5693	3723	4961	0.000119413	0.000433125	0.000105855	7.87779e-05	8.33799e-05	0.00558591	0.000312983	0.48416	1	1	1	E2 = E3 < E1
unclassified Clostridium sp. 7 2 43FAA	485	356	662	0.467095	0.509467	2.45382e-05	2.76853e-05	2.84883e-05	0.534256	0.534256	0.863001	0.986014	0.986486	1	E1 = E2 = E3
unclassified Clostridium sp. D5	3162	994	1715	4.76029e-06	2.36893e-05	0.000208651	0.000135184	0.000130686	0.000110903	0.000110903	0.77841	1	1	1	E3 = E2 < E1
unclassified Clostridium sp. HGF2	4842	4520	4848	1.28146e-06	7.20842e-06	0.000183309	0.000118374	0.000265642	0.0268236	0.000275197	1.08091e-06	1	1	1	E2 < E1 < E3
unclassified Clostridium sp. L2-50	3788	3692	3682	0.0544243	0.0803227	0.000496839	0.000468198	0.000432486	0.0577699	0.912406	0.0577699	1	1	1	E3 = E1 = E2
unclassified Coprobacillus sp. 29 1	3925	3627	3878	0.000158865	0.00054834	0.000212128	0.000162412	0.000239571	0.664576	0.000444821	0.000546252	1	1	1	E2 < E1 = E3
unclassified Desulfovibrio sp. 3 1 syn3	2995	37	37	0.804736	0.827949	2.7672e-08	2.81476e-08	5.2059e-08	0.921962	0.921962	0.939257	0.51049	0.527027	0.546875	E3 = E2 = E1
unclassified Eggerthella sp. YY7918	165	149	162	0.0372486	0.0586118	1.50048e-05	9.88676e-06	1.64192e-05	0.981062	0.044822	0.0649472	1	0.986486	1	E2 = E3 = E1
unclassified Enterobacteriaceae bacterium 9 2 54FAA	641	88	16	0.0909327	0.123162	2.73213e-08	0	1.38868e-08	0.92665	0.1097	0.1097	0.51049	0.378378	0.5	E2 = E1 = E3
unclassified Erysipelotrichaceae bacterium 3 1 53	3722	2342	2689	2.614e-07	1.8618e-06	0.000129627	0.000101506	0.000110351	0.0160847	1.38794e-07	0.0160847	1	1	1	E2 < E3 < E1
unclassified Erysipelotrichaceae bacterium 5 2 54FAA	2980	2722	2757	7.22823e-08	6.72704e-07	0.000179126	0.000125408	0.000149344	0.000304744	2.81792e-07	0.228183	1	1	1	E2 = E3 < E1
unclassified Fusobacterium	363	145	378	0.162481	0.199833	0	5.79674e-08	0	0.392754	0.273175	0.183502	0.433566	0.554054	0.375	E3 = E1 = E2
unclassified Fusobacterium sp. D12	216	30	7	0.430794	0.472769	0	0	0	0.614008	0.614008	0.614008	0.153846	0.121622	0.09375	E3 = E2 = E1
unclassified Lachnospiraceae bacterium 1 4 56FAA	3190	2975	3072	0.0196205	0.0333237	0.000119791	9.40603e-05	0.000136375	0.556922	0.0244273	0.0244273	1	1	1	E2 < E1 = E3
unclassified Lachnospiraceae bacterium 2 1 46FAA	203	156	162	0.86281	0.879245	2.55025e-05	2.73119e-05	2.35018e-05	0.870851	0.870851	0.870851	1	1	1	E3 = E1 = E2
unclassified Lachnospiraceae bacterium 3 1 57FAA CT1	7477	6360	6976	0.000700968	0.00214296	0.000424368	0.000319554	0.000397843	0.245592	0.000416124	0.0446006	1	1	1	E2 < E3 = E1
unclassified Lachnospiraceae bacterium 4 1 37FAA	690	216	237	0.138507	0.175388	4.95136e-05	4.46945e-05	4.61687e-05	0.419064	0.161105	0.50579	1	1	1	E2 = E3 = E1
unclassified Lachnospiraceae bacterium 9 1 43BFAA	703	265	306	0.0560852	0.0818531	4.59803e-05	4.04766e-05	4.69297e-05	0.46237	0.0817907	0.0713866	1	1	1	E2 = E1 = E3
unclassified Ruminococcaceae bacterium D16	4001	2926	3630	0.000386107	0.00125192	0.000373172	0.000319253	0.000298886	0.000909457	0.00985405	0.36666	1	1	1	E3 = E2 < E1
unclassified Ruminococcus sp. 5 1 39BFAA	7321	7276	7252	0.142965	0.179968	0.0186616	0.0164348	0.0168302	0.418526	0.154892	0.418526	1	1	1	E2 = E3 = E1
unclassified Ruminococcus sp. SR1/5	5849	5800	5783	1.36374e-05	6.06333e-05	0.00829391	0.00894126	0.0150813	9.30831e-06	0.453354	0.000752065	1	1	1	E1 = E2 < E3
unclassified Streptococcus sp. C150	742	697	687	0.017074	0.029706	1.12554e-05	9.3735e-06	1.69186e-05	0.0190744	0.922073	0.0303468	1	1	1	E1 = E2 < E3
unclassified Streptococcus sp. oral taxon 071	1011	845	825	0.0720484	0.100774	1.64893e-06	2.38661e-06	2.33877e-06	0.170825	0.111197	0.721652	0.986014	1	1	E1 = E3 = E2
unclassified Veillonella sp. oral taxon 158	1882	1837	1571	4.36423e-05	0.000169644	5.28738e-06	9.74074e-06	2.09229e-06	0.00572108	0.0216209	2.28276e-05	1	1	0.984375	E3 < E1 < E2
Veillonella atypica	2329	2241	1945	0.00242821	0.00618617	4.55139e-06	1.02351e-05	3.42624e-06	0.0689216	0.0412477	0.00167059	0.993007	1	1	E3 = E1 < E2
Veillonella dispar	1493	1389	1097	0.00364025	0.00875297	3.78008e-06	7.43739e-06	2.72732e-06	0.158435	0.0234455	0.00321994	0.979021	1	1	E3 = E1 < E2
Veillonella parvula	3992	3708	3547	0.00522643	0.0114128	1.39969e-05	1.69439e-05	6.24191e-06	0.0206283	0.233018	0.00455624	1	1	1	E3 < E1 = E2
Victivallis vadensis	4231	4209	4025	0.0597403	0.0863813	3.17627e-06	4.74194e-06	5.99591e-07	0.157784	0.264868	0.0544126	0.846154	0.918919	0.75	E3 = E1 = E2
Weissella cibaria	302	393	215	0.209615	0.246471	0	0	4.19094e-08	0.235528	0.682595	0.341121	0.447552	0.472973	0.5625	E1 = E2 = E3

## Sheet: ST9
Table S9 Number of genes annotated at the genus level in enterotypes
	Kruskal–Wallis test		Gene number (Median)			P-value (Dunn's Post-hoc test)			Enrichment
	P-value	FDR	E1	E2	E3	E1 vs.E3	E1 vs.E2	E2 vs.E3
unclassified	0.00013783	0.000361804	440763	451737	370998	0.000244159	0.608537	0.000244159	E3 < E1 = E2
Bacteroides	5.97687e-06	2.79067e-05	54287	51742	49217.5	3.9548e-06	0.0214521	0.0214521	E3 < E2 < E1
Faecalibacterium	3.43706e-14	7.224e-13	31971	37440.5	25970.5	0.000157994	1.66744e-07	2.15621e-14	E3 < E1 < E2
Ruminococcus	0.0447123	0.0586848	20203	21246	20108	0.538503	0.0555633	0.0555633	E3 = E1 = E2
Clostridium	5.77889e-06	2.79067e-05	19052	17050.5	19192.5	0.52928	3.20577e-05	3.23824e-05	E2 < E1 = E3
Eubacterium	9.9462e-05	0.0002985	18977	18304.5	16680	7.86346e-05	0.587674	0.00173653	E3 < E2 = E1
Blautia	0.91888	0.91888	18410	18431.5	18065	0.960517	0.960517	0.960517	E1 = E3 = E2
Alistipes	4.67531e-07	3.9312e-06	13162	11365.5	11689.5	0.000169489	4.23302e-06	0.519018	E2 = E3 < E1
Bifidobacterium	2.83724e-06	1.988e-05	11307	11448	13426	1.6825e-06	0.340012	0.000461997	E1 = E2 < E3
Collinsella	9.63224e-06	3.67691e-05	10172	11708	11839	2.77178e-05	0.00210769	0.219592	E1 < E2 = E3
Roseburia	2.82428e-05	9.11077e-05	10079	11399	8290.5	0.00135524	0.0569994	1.84791e-05	E3 < E1 = E2
Coprococcus	0.00782443	0.013145	8805	9407.5	7951.5	0.0170262	0.371391	0.00863624	E3 < E1 = E2
Dorea	0.0194944	0.0272922	7862	8158.5	7768.5	0.88578	0.0276342	0.0312366	E3 = E1 < E2
Parabacteroides	0.43304	0.466351	5012	5240	4629	0.801904	0.394724	0.394724	E3 = E1 = E2
Streptococcus	0.0154562	0.0240429	4567	5178.5	5852	0.0124581	0.54978	0.0645179	E1 = E2 = E3
Odoribacter	5.05392e-06	2.79067e-05	3797	3787	3336	4.46261e-06	0.606381	0.000210061	E3 < E2 = E1
Bilophila	0.000825447	0.00182467	3609	3397	2938.5	0.000538473	0.405084	0.0138967	E3 < E2 = E1
Eggerthella	1.9338e-05	6.755e-05	3199	2341.5	3486	0.128654	0.000360538	2.96928e-05	E2 < E1 = E3
Dialister	0.326847	0.361252	2311	2051.5	357	0.406992	0.406992	0.404353	E3 = E1 = E2
Others	0.79935	0.838836	2277	2235	2566	0.82551	0.82551	0.82551	E1 = E2 = E3
Akkermansia	0.0717613	0.0886463	2175	1575.5	1966.5	0.310093	0.0684123	0.310093	E2 = E3 = E1
Sutterella	0.000749401	0.0017486	2073	2174	886	0.0185775	0.0592967	0.000459986	E3 < E1 = E2
Escherichia	0.00617263	0.0108021	2032	738.5	3605.5	0.0748064	0.0748064	0.00436076	E2 = E1 = E3
Pseudoflavonifractor	0.000108841	0.000304755	1634	1217.5	1295.5	0.0114534	0.000172943	0.305897	E2 = E3 < E1
Subdoligranulum	0.0125232	0.0202298	1141	1237.5	1200	0.309861	0.00925246	0.168497	E1 = E3 = E2
Holdemania	0.00100979	0.00212056	1033	874	704.5	0.000841935	0.0837094	0.110499	E3 = E2 = E1
Anaerotruncus	6.94883e-06	2.919e-05	1007	765	873.5	0.00529772	1.04519e-05	0.186049	E2 = E3 < E1
Coprobacillus	1.14333e-09	1.596e-08	838	367	1187.5	0.24367	3.41044e-08	3.26313e-08	E2 < E1 = E3
Actinomyces	0.0595443	0.0757837	584	540.5	712.5	0.0697767	0.562395	0.0697767	E2 = E1 = E3
Parasutterella	0.00549364	0.0100319	566	551	280	0.00393073	0.438032	0.0437951	E3 < E2 = E1
Prevotella	9.25869e-30	3.8892e-28	556	6729	1368	0.0558075	1.15906e-29	4.74597e-15	E1 = E3 < E2
Veillonella	0.000560243	0.00138413	470	729	243.5	0.0268675	0.0334712	0.000327001	E3 < E1 < E2
Haemophilus	1.53991e-08	1.617e-07	456	1230	211	0.01331	1.91779e-05	1.55057e-08	E3 < E1 < E2
Butyrivibrio	0.00214615	0.0040972	370	421	324.5	0.0177667	0.136042	0.00157369	E3 < E1 = E2
Oscillibacter	0.0179755	0.0260335	194	197.5	157	0.0192019	0.806118	0.0192019	E3 < E1 = E2
Enterococcus	0.22962	0.26065	163	148	157.5	0.483057	0.271794	0.483057	E2 = E3 = E1
Turicibacter	0.818864	0.838836	147	131	150	0.825559	0.825559	0.825559	E2 = E1 = E3
Capnocytophaga	0.0176478	0.0260335	89	216.5	72	0.0262118	0.482963	0.0219308	E3 < E1 = E2
Lactobacillus	0.202828	0.236633	87	76	117	0.187696	0.712637	0.187696	E2 = E1 = E3
Victivallis	0.0429704	0.058218	74	149	13.5	0.142583	0.218917	0.0370395	E3 = E1 = E2
Paraprevotella	0.00136529	0.00273057	68	71.5	45	0.00213282	0.751581	0.00213282	E3 < E1 = E2
Lactococcus	0.0998349	0.119802	52	69	47	0.896107	0.112701	0.112701	E3 = E1 = E2

[truncated: 5 more sheets: ST10, ST11, ST12, ST13, ST14]
